# Supplementary material for: High-resolution modeling of the selection on local mRNA folding strength in coding sequences across the tree of life
Source: Genome Biol. 2020 Mar 9;21:63. doi: 10.1186/s13059-020-01971-y (PMC7063772; doi:10.1186/s13059-020-01971-y)
Supplement: Supplementary file 2 — Additional file 2. Species ΔLFE profiles and additional data used for GLS regression analysis. [file 13059_2020_1971_MOESM2_ESM.csv]

Tax_id	Full_name	Is_endosymbiont	GenomicGC	OptimumTemp	Salinity	Habitat	OxygenReq	LogGenomeSize	LogGrowthTime	GenomicENc	GenomicENc.prime	GenomicCAI	GenomicCBI	GenomicFop	GenomicDCBS	WeakDLFEModel	WeakDLFE.Is_low_GC	WeakDLFE.Is_high_ENc_prime	WeakDLFE.Is_endosymbiont	WeakDLFE.Is_high_temp	DLFE_Start_pos0	DLFE_Start_pos10	DLFE_Start_pos20	DLFE_Start_pos30	DLFE_Start_pos40	DLFE_Start_pos50	DLFE_Start_pos60	DLFE_Start_pos70	DLFE_Start_pos80	DLFE_Start_pos90	DLFE_Start_pos100	DLFE_Start_pos110	DLFE_Start_pos120	DLFE_Start_pos130	DLFE_Start_pos140	DLFE_Start_pos150	DLFE_Start_pos160	DLFE_Start_pos170	DLFE_Start_pos180	DLFE_Start_pos190	DLFE_Start_pos200	DLFE_Start_pos210	DLFE_Start_pos220	DLFE_Start_pos230	DLFE_Start_pos240	DLFE_Start_pos250	DLFE_Start_pos260	DLFE_Start_pos270	DLFE_Start_pos280
100226	Streptomyces coelicolor A3(2)	0	71.98	30.0	NA	Multiple	Aerobic	2.203	0.7885	31.596	46.901	0.269	0.271	0.568	1.679	0	0	0	0	0	1.6662	1.2475	0.5620	0.3000	0.2110	0.1175	0.0947	0.0250	-0.0299	-0.1054	-0.1145	-0.1818	-0.2244	-0.2135	-0.1556	-0.1677	-0.1517	-0.2109	-0.2863	-0.2535	-0.2444	-0.1852	-0.2277	-0.1796	-0.1389	-0.1626	-0.1520	-0.2274	-0.2137
1002672	Candidatus Pelagibacter sp. IMCC9063	0	31.70	NA	NA	NA	NA	0.251	NA	41.843	54.703	0.194	-0.092	0.369	1.771	1	1	0	0	NA	0.2087	0.0919	-0.2360	-0.4930	-0.4686	-0.3196	-0.2764	-0.1469	-0.1081	-0.1960	-0.1949	-0.1252	-0.1047	-0.1278	-0.1313	-0.1589	-0.1911	-0.0851	-0.2115	-0.1092	-0.1178	-0.1433	-0.1390	-0.2043	-0.1976	-0.1443	-0.1207	-0.2137	-0.0694
1006000	Kluyvera ascorbata ATCC 33433	0	54.30	NA	NA	NA	NA	1.596	NA	44.798	47.112	0.360	0.299	0.588	1.896	0	0	0	0	NA	1.2132	0.6919	0.0480	-0.0929	-0.1324	-0.2012	-0.2518	-0.1871	-0.2156	-0.2982	-0.2672	-0.2279	-0.3046	-0.3623	-0.3939	-0.3969	-0.4361	-0.3642	-0.4270	-0.4373	-0.3966	-0.4096	-0.4100	-0.3790	-0.4111	-0.3417	-0.3730	-0.4470	-0.4613
1009370	Acetonema longum DSM 6540	0	50.40	NA	NA	NA	NA	1.464	NA	50.705	50.938	0.254	0.113	0.480	1.844	0	0	0	0	NA	0.6998	0.4241	0.0382	-0.1169	-0.1171	-0.2103	-0.3242	-0.2567	-0.3127	-0.2956	-0.2933	-0.2976	-0.3158	-0.3137	-0.3461	-0.2726	-0.3560	-0.3368	-0.3313	-0.3603	-0.3504	-0.3706	-0.3307	-0.3665	-0.2830	-0.3500	-0.4436	-0.3742	-0.4123
10228	Trichoplax adhaerens	0	34.50	NA	NA	NA	NA	4.660	NA	50.433	57.342	0.198	-0.077	0.377	1.594	1	1	1	0	NA	-0.0951	-0.1531	-0.2866	-0.3126	-0.2535	-0.1726	-0.1379	-0.0884	-0.1070	-0.0904	-0.0806	-0.0904	-0.0605	-0.0793	-0.0907	-0.0912	-0.0267	-0.0604	-0.0473	-0.0627	-0.0127	-0.0277	-0.0438	-0.0402	-0.0122	-0.0188	-0.0310	-0.0133	-0.0197
1028800	Neorhizobium galegae bv. orientalis str. HAMBI 540	0	61.25	NA	NA	NA	NA	1.865	NA	40.443	47.937	0.291	0.234	0.549	1.800	0	0	0	0	NA	1.5611	1.0619	0.2184	-0.1736	-0.3090	-0.2583	-0.2418	-0.2851	-0.2991	-0.3926	-0.3879	-0.3318	-0.3648	-0.3204	-0.3146	-0.2914	-0.2948	-0.3301	-0.3756	-0.4097	-0.3597	-0.3816	-0.3484	-0.3638	-0.3818	-0.3902	-0.3537	-0.3456	-0.3509
1033802	Salinisphaera shabanensis E1L3A	0	61.60	NA	NA	NA	NA	1.325	NA	42.033	48.426	0.309	0.240	0.553	1.819	0	0	0	0	NA	1.1178	0.5616	-0.2966	-0.6239	-0.6841	-0.7041	-0.5854	-0.6175	-0.5827	-0.6588	-0.6210	-0.5464	-0.5385	-0.5312	-0.6196	-0.5642	-0.4940	-0.5502	-0.5488	-0.5706	-0.6192	-0.5412	-0.5164	-0.5238	-0.4685	-0.4782	-0.4365	-0.5044	-0.4638
1033810	Haloplasma contractile SSD-17B	0	32.30	NA	NA	NA	NA	1.225	NA	44.949	55.860	0.188	-0.145	0.336	1.669	1	1	0	0	NA	0.2569	0.1403	-0.0122	-0.0707	-0.1438	-0.1390	-0.1210	-0.0770	-0.0683	-0.1407	-0.1534	-0.1821	-0.2089	-0.1789	-0.1829	-0.1629	-0.1705	-0.1826	-0.1348	-0.1847	-0.1442	-0.1716	-0.1619	-0.1329	-0.2005	-0.1807	-0.1657	-0.1327	-0.1999
1033991	Rhizobium leguminosarum bv. trifolii CB782	0	61.17	NA	NA	HostAssociated	Aerobic	1.928	NA	40.910	48.097	0.279	0.204	0.532	1.820	0	0	0	0	NA	1.4068	0.9254	0.2245	-0.1703	-0.2488	-0.2987	-0.3058	-0.3668	-0.4217	-0.3856	-0.3776	-0.3218	-0.3408	-0.3397	-0.3385	-0.3722	-0.3603	-0.4048	-0.3581	-0.3807	-0.3520	-0.3628	-0.2981	-0.3462	-0.3384	-0.4131	-0.3482	-0.3697	-0.3740
1041607	Wickerhamomyces ciferrii	0	30.40	NA	NA	NA	NA	2.766	NA	32.987	46.022	0.198	-0.119	0.356	1.841	1	1	0	0	NA	-0.3334	-0.6301	-0.8474	-0.7301	-0.5157	-0.3267	-0.2095	-0.1713	-0.1010	-0.0275	-0.0288	-0.0056	-0.0272	0.0017	-0.0052	-0.0199	-0.0233	-0.0290	-0.0540	-0.0374	-0.0496	-0.0248	0.0040	0.0239	0.0307	0.0539	0.0461	0.0456	0.0085
1046627	Bizionia argentinensis JUB59	0	33.80	NA	NA	NA	NA	1.188	NA	45.880	54.422	0.217	-0.065	0.386	1.767	1	1	0	0	NA	0.4124	0.0287	-0.4725	-0.6107	-0.5261	-0.4311	-0.3649	-0.3389	-0.3213	-0.3223	-0.3283	-0.3707	-0.3101	-0.2499	-0.3264	-0.3387	-0.3560	-0.2339	-0.2218	-0.2702	-0.2391	-0.1881	-0.2402	-0.2401	-0.2404	-0.1767	-0.1664	-0.2116	-0.2016
1047168	Zymoseptoria brevis	0	51.20	NA	NA	NA	NA	3.586	NA	53.800	56.498	0.235	0.083	0.469	1.606	0	0	0	0	NA	0.3604	0.2300	0.1116	0.3388	0.6992	0.8312	0.8145	0.8139	0.8062	0.7646	0.7269	0.7168	0.7334	0.7051	0.7073	0.6809	0.6509	0.6175	0.5895	0.5829	0.5908	0.5628	0.5878	0.5347	0.5070	0.5014	0.5211	0.5387	0.5286
104782	Adineta vaga	0	31.20	NA	NA	NA	NA	5.384	NA	38.145	47.359	0.186	-0.178	0.318	1.798	1	1	0	0	NA	-0.1533	-0.2320	-0.2931	-0.2871	-0.2085	-0.1579	-0.1260	-0.1126	-0.1085	-0.0990	-0.1013	-0.1032	-0.1000	-0.0925	-0.0813	-0.0983	-0.0868	-0.0896	-0.1207	-0.0973	-0.0813	-0.0798	-0.0748	-0.0840	-0.0770	-0.0943	-0.0794	-0.0812	-0.0909
1055104	Cobetia amphilecti str. KMM 296	0	62.50	NA	NA	NA	NA	NA	NA	37.347	45.144	0.351	0.299	0.586	1.891	0	0	0	0	NA	1.2962	0.8823	0.2299	-0.0182	-0.0804	-0.2190	-0.2904	-0.3376	-0.3340	-0.4434	-0.3571	-0.4464	-0.3613	-0.4090	-0.4158	-0.2999	-0.4246	-0.4147	-0.3905	-0.5116	-0.3966	-0.5076	-0.4782	-0.4072	-0.4636	-0.4749	-0.5171	-0.4519	-0.4652
1056495	Caldisphaera lagunensis DSM 15908	0	30.00	NA	NA	NA	NA	0.436	NA	37.655	52.549	0.142	-0.187	0.306	1.723	1	1	0	0	NA	-0.0955	-0.0920	-0.1514	-0.1362	0.0389	0.0255	-0.0496	-0.0554	-0.0881	-0.0183	-0.0977	-0.0846	-0.0097	-0.0208	-0.0972	-0.0500	-0.0939	-0.0527	-0.0442	-0.0685	-0.0590	-0.1323	-0.0822	0.0163	-0.0056	-0.0231	-0.0326	-0.0327	-0.0394
1069680	Pneumocystis murina b123	0	27.00	NA	NA	NA	NA	2.015	NA	40.500	53.088	0.173	-0.182	0.317	NA	1	1	0	0	NA	-0.1140	-0.1295	-0.1755	-0.1922	-0.1851	-0.0980	-0.0495	-0.0316	0.0018	0.0289	0.0106	0.0033	0.0031	-0.0010	-0.0314	-0.0489	-0.0611	-0.0466	-0.0728	-0.0455	0.0152	-0.0173	-0.0332	-0.0340	-0.0347	-0.0006	0.0166	-0.0142	0.0170
1072681	Candidatus Haloredivivus sp. G17	0	42.00	NA	ExtremeHalophilic	Aquatic	NA	0.181	NA	51.387	54.586	0.210	-0.009	0.420	1.980	0	0	0	0	NA	0.1524	-0.0301	-0.1501	-0.3022	-0.2479	-0.1005	-0.1044	-0.1561	-0.1366	-0.1961	-0.1974	-0.1775	-0.2149	-0.1984	-0.1024	-0.2718	-0.1950	-0.0935	-0.0290	-0.0911	-0.0620	-0.0589	-0.1471	-0.0069	-0.0340	-0.0386	-0.1108	-0.1815	-0.1852
107806	Buchnera aphidicola str. APS (Acyrthosiphon pisum)	1	25.30	NA	NA	HostAssociated	NA	-0.444	3.5835	37.227	52.034	0.176	-0.127	0.345	1.722	1	1	0	1	NA	0.0457	0.0186	-0.0646	-0.2132	-0.2321	-0.1428	-0.2107	-0.1766	-0.0988	-0.0977	-0.0602	-0.1881	-0.0634	0.0095	-0.0516	-0.1012	-0.0878	0.0739	-0.0897	0.0112	-0.0034	-0.0384	-0.0544	-0.1063	-0.0982	-0.1725	-0.0974	-0.1324	-0.0837
1116230	Wolbachia pipientis wAlbB	1	33.80	NA	NA	NA	NA	0.151	NA	45.807	56.568	0.186	-0.108	0.357	1.672	1	1	1	1	NA	0.2471	-0.0487	-0.2176	-0.3793	-0.4295	-0.3027	-0.1710	-0.0883	-0.3010	-0.2342	-0.2201	-0.1434	-0.1087	-0.2677	-0.2743	-0.2737	-0.1354	-0.1615	-0.2053	-0.2159	-0.2567	-0.1888	-0.1810	-0.0858	-0.1277	-0.1022	-0.0371	-0.0751	-0.1627
1121088	Bacillus coagulans DSM 1 = ATCC 7050	0	46.90	NA	NA	NA	NA	1.214	NA	51.734	50.658	0.255	0.087	0.469	1.902	0	0	0	0	NA	0.5795	0.3406	0.0981	-0.0174	-0.0733	-0.1890	-0.2524	-0.2951	-0.2687	-0.1525	-0.2073	-0.2834	-0.2769	-0.2324	-0.2692	-0.3813	-0.2972	-0.2034	-0.2524	-0.2100	-0.2462	-0.2294	-0.2885	-0.2679	-0.2668	-0.2722	-0.2815	-0.2908	-0.1869
1121915	Geoalkalibacter ferrihydriticus DSM 17813	0	57.90	30.0	ModerateHalophilic	Terrestrial	Anaerobic	1.345	NA	45.014	49.773	0.282	0.200	0.527	1.800	0	0	0	0	0	1.1280	0.7245	0.0988	-0.2274	-0.3584	-0.4832	-0.4338	-0.3849	-0.3940	-0.3688	-0.4418	-0.4631	-0.4028	-0.4412	-0.3896	-0.3528	-0.3217	-0.2797	-0.2769	-0.2843	-0.2609	-0.3866	-0.3709	-0.2677	-0.3848	-0.3083	-0.2309	-0.3621	-0.3164
1123384	Pseudothermotoga hypogea DSM 11164 = NBRC 106472	0	49.50	70.0	Mesophilic	Terrestrial	Anaerobic	0.773	NA	52.091	52.388	0.221	0.103	0.469	1.714	1	0	0	0	1	0.0750	0.0126	0.0465	0.0278	-0.1510	-0.1866	-0.2807	-0.2278	-0.2237	-0.1752	-0.2109	-0.2580	-0.2139	-0.2725	-0.1334	-0.1736	-0.2054	-0.1742	-0.1638	-0.1207	-0.2132	-0.0124	-0.0285	-0.1664	-0.0657	-0.0199	-0.1218	-0.1439	-0.0033
1125630	Klebsiella pneumoniae subsp. pneumoniae HS11286	0	57.14	NA	NA	NA	NA	1.737	NA	42.391	46.343	0.340	0.290	0.582	1.936	0	0	0	0	NA	1.4418	0.9047	0.1888	-0.0104	-0.0394	-0.1347	-0.1818	-0.2322	-0.2598	-0.3027	-0.2948	-0.2859	-0.3156	-0.3746	-0.3837	-0.3696	-0.4331	-0.4103	-0.4089	-0.3764	-0.4292	-0.3842	-0.4560	-0.4390	-0.4687	-0.5010	-0.4281	-0.4559	-0.5342
1129897	Nitrolancea hollandica Lb	0	62.60	NA	NA	NA	NA	1.358	NA	44.237	52.818	0.235	0.159	0.500	1.764	0	0	0	0	NA	0.6246	0.4758	0.0917	-0.1210	-0.2362	-0.2019	-0.1682	-0.1463	-0.1699	-0.1753	-0.1711	-0.2085	-0.1810	-0.1790	-0.2451	-0.2309	-0.2224	-0.2297	-0.2124	-0.1777	-0.2178	-0.1944	-0.2316	-0.2182	-0.2420	-0.2299	-0.2337	-0.2237	-0.2087
1142394	Phycisphaera mikurensis NBRC 102666	0	73.23	NA	NA	NA	NA	1.357	NA	31.174	46.813	0.254	0.254	0.558	1.640	0	0	0	0	NA	2.8436	2.3587	1.1355	0.2915	0.0213	-0.1271	-0.2580	-0.3121	-0.2730	-0.3889	-0.4077	-0.4009	-0.3838	-0.3534	-0.3617	-0.3389	-0.4449	-0.4118	-0.2996	-0.3327	-0.3681	-0.3943	-0.3310	-0.3332	-0.3499	-0.4370	-0.3500	-0.2739	-0.3654
1148	Synechocystis sp. PCC 6803	0	47.35	NA	NA	Aquatic	NA	1.373	2.4849	52.101	51.915	0.209	0.008	0.415	1.851	0	0	0	0	NA	0.9614	0.6550	0.1546	-0.1881	-0.3003	-0.3600	-0.3576	-0.2396	-0.1940	-0.2263	-0.2243	-0.2011	-0.2470	-0.2020	-0.2177	-0.1487	-0.1694	-0.1097	-0.1431	-0.1168	-0.1312	-0.1387	-0.1956	-0.1817	-0.1930	-0.1662	-0.1512	-0.1161	-0.0255
115713	Chlamydophila pneumoniae CWL029	1	40.60	37.0	NA	HostAssociated	NA	0.207	NA	51.782	55.801	0.200	-0.046	0.387	1.679	1	0	0	1	0	0.3657	0.1332	-0.1747	-0.3399	-0.4884	-0.3105	-0.2269	-0.3225	-0.3020	-0.2431	-0.1460	-0.2289	-0.3827	-0.3613	-0.3716	-0.4103	-0.4208	-0.3093	-0.3502	-0.3866	-0.3467	-0.2453	-0.3120	-0.3849	-0.2826	-0.2560	-0.3149	-0.2721	-0.3414
1157490	Tumebacillus flagellatus	0	56.50	NA	NA	NA	NA	1.584	NA	41.780	46.113	0.289	0.230	0.548	1.835	0	0	0	0	NA	1.2243	0.9076	0.4313	0.1944	0.1346	0.0220	-0.0288	-0.0892	-0.1311	-0.0766	-0.0486	-0.0846	-0.1159	-0.1652	-0.2575	-0.2708	-0.2716	-0.2578	-0.2394	-0.2069	-0.2569	-0.2765	-0.2494	-0.2068	-0.2052	-0.2388	-0.2270	-0.2352	-0.1804
1165094	Richelia intracellularis HH01	1	33.70	NA	NA	NA	NA	1.177	NA	48.051	55.078	0.188	-0.090	0.359	1.798	1	1	0	1	NA	0.0764	-0.0373	-0.2049	-0.3743	-0.4247	-0.3511	-0.2588	-0.2400	-0.2622	-0.3371	-0.3221	-0.3733	-0.2524	-0.3614	-0.2864	-0.3093	-0.2652	-0.2286	-0.2909	-0.3163	-0.2682	-0.2225	-0.2024	-0.1793	-0.2102	-0.2276	-0.2981	-0.2652	-0.2130
1172194	Hydrocarboniphaga effusa AP103	0	65.20	NA	NA	NA	NA	1.647	NA	35.382	45.267	0.315	0.306	0.591	1.858	0	0	0	0	NA	1.3711	0.9922	0.1524	-0.1913	-0.1727	-0.2807	-0.2217	-0.3979	-0.4738	-0.3542	-0.4352	-0.4723	-0.4236	-0.4697	-0.4981	-0.4412	-0.4913	-0.4915	-0.5231	-0.5477	-0.5463	-0.4878	-0.4850	-0.4142	-0.4776	-0.5378	-0.4775	-0.4741	-0.5124
1177928	Thalassospira profundimaris WP0211	0	55.20	NA	ModerateHalophilic	Multiple	Aerobic	1.477	NA	45.438	47.495	0.311	0.193	0.528	1.885	0	0	0	0	NA	0.8727	0.4514	-0.1385	-0.5024	-0.5630	-0.4109	-0.4550	-0.5002	-0.4506	-0.4157	-0.3750	-0.4413	-0.4611	-0.4143	-0.4043	-0.4572	-0.4874	-0.4770	-0.4837	-0.4620	-0.4511	-0.4248	-0.5277	-0.3984	-0.3970	-0.4691	-0.4358	-0.4416	-0.4570
1177931	Thiovulum sp. ES	0	33.00	NA	NA	Aquatic	NA	0.733	NA	42.110	51.484	0.207	-0.080	0.378	1.830	1	1	0	0	NA	0.0300	-0.2189	-0.5754	-0.5650	-0.3940	-0.4147	-0.3729	-0.3638	-0.2916	-0.2257	-0.2694	-0.3280	-0.2767	-0.3176	-0.2941	-0.2513	-0.2566	-0.1969	-0.1859	-0.1661	-0.0794	-0.1137	-0.1334	-0.1024	-0.0757	-0.0865	-0.1819	-0.1791	-0.1047
1182568	Deinococcus puniceus	0	62.60	NA	NA	NA	NA	1.089	NA	40.644	48.033	0.279	0.227	0.542	1.873	0	0	0	0	NA	2.1562	1.8986	1.1345	0.6301	0.3976	0.2044	0.2512	0.2354	0.0651	0.0606	0.0070	-0.0446	-0.0241	-0.0930	-0.0700	-0.0057	0.0737	0.0603	0.0438	0.0115	0.0472	0.0513	0.1053	0.1658	0.0807	0.0159	0.0202	0.0697	0.0959
1183438	Gloeobacter kilaueensis JS1	0	60.50	28.0	NA	Specialized	Aerobic	1.553	NA	44.094	51.517	0.266	0.200	0.525	1.757	0	0	0	0	0	1.3927	0.9495	0.3504	-0.0532	-0.1674	-0.1366	-0.0954	-0.2007	-0.2330	-0.1469	-0.1221	-0.0983	-0.0720	-0.0939	-0.2288	-0.2449	-0.2961	-0.2923	-0.1907	-0.2300	-0.2518	-0.2576	-0.2190	-0.2408	-0.2273	-0.2312	-0.1952	-0.1954	-0.2227
1185651	Enterovibrio norvegicus FF-454	0	47.60	NA	NA	NA	NA	1.696	NA	53.607	53.219	0.274	0.099	0.474	1.738	0	0	0	0	NA	0.6165	0.1683	-0.4626	-0.5465	-0.5282	-0.4362	-0.3808	-0.3899	-0.4005	-0.3979	-0.4053	-0.3506	-0.2753	-0.2813	-0.3150	-0.2957	-0.3131	-0.2972	-0.2892	-0.2883	-0.2551	-0.3633	-0.3097	-0.2963	-0.3266	-0.3563	-0.3317	-0.3318	-0.2885
1189619	Psychroflexus gondwanensis ACAM 44	0	35.80	20.0	ModerateHalophilic	Aquatic	Aerobic	1.197	NA	49.137	56.899	0.204	-0.065	0.386	1.691	1	1	1	0	0	0.5455	0.1737	-0.4356	-0.6717	-0.5455	-0.4015	-0.3139	-0.3503	-0.3862	-0.3187	-0.3237	-0.3263	-0.2934	-0.3044	-0.3655	-0.2560	-0.1926	-0.2621	-0.1978	-0.1902	-0.2513	-0.2079	-0.2585	-0.2317	-0.2349	-0.2725	-0.2380	-0.2796	-0.1940
1189621	Nitritalea halalkaliphila LW7	0	48.60	NA	NA	NA	NA	1.290	NA	55.908	55.405	0.240	0.046	0.443	1.775	0	0	0	0	NA	0.6190	0.1847	-0.3519	-0.4103	-0.4239	-0.3295	-0.3564	-0.2958	-0.3244	-0.3353	-0.3247	-0.3490	-0.3177	-0.3436	-0.4202	-0.3411	-0.4497	-0.3570	-0.3201	-0.3662	-0.4027	-0.3657	-0.3378	-0.3755	-0.3190	-0.3051	-0.3513	-0.3117	-0.3444
1198115	Thaumarchaeota archaeon SCGC AB-539-E09	0	43.30	NA	Mesophilic	Aquatic	Anaerobic	-0.636	NA	58.009	58.558	0.182	-0.027	0.398	1.763	1	0	1	0	NA	0.2410	0.1894	0.0105	-0.0345	0.1066	0.1268	-0.0007	-0.1579	-0.0129	-0.0817	-0.0784	-0.1229	-0.0730	-0.0258	-0.1766	-0.1374	-0.2118	-0.0714	-0.1155	-0.2020	-0.0974	-0.0478	-0.2096	-0.0738	0.0012	-0.1956	-0.2965	-0.1453	-0.1409
1198449	Aeropyrum camini SY1 = JCM 12091	0	56.70	NA	NA	NA	NA	0.464	NA	44.850	47.682	0.148	0.001	0.402	1.896	0	0	0	0	NA	0.2869	0.2220	0.0116	-0.1777	-0.1227	-0.1479	-0.1161	-0.0900	-0.1823	-0.0891	0.0125	-0.0155	-0.1043	-0.0685	-0.1935	-0.1728	-0.2207	-0.2434	-0.3031	-0.2017	-0.0710	-0.1040	-0.1249	-0.0958	0.0434	0.0052	-0.0394	-0.1021	-0.1602
1201294	Methanoculleus bourgensis MS2	0	60.60	NA	NA	NA	NA	1.026	NA	42.557	50.629	0.217	0.107	0.473	1.707	0	0	0	0	NA	1.3343	0.8259	0.2475	0.0214	-0.0373	-0.0899	-0.0804	-0.1939	-0.1123	-0.0572	-0.0861	-0.0860	-0.1372	-0.2307	-0.2857	-0.3011	-0.2451	-0.2720	-0.3406	-0.2797	-0.2508	-0.3027	-0.1845	-0.3187	-0.2212	-0.2255	-0.2186	-0.2323	-0.2396
1208320	Thalassolituus oleivorans R6-15	0	46.60	NA	NA	NA	NA	1.366	NA	52.350	52.374	0.262	0.078	0.461	1.788	0	0	0	0	NA	0.3521	-0.0113	-0.5051	-0.7374	-0.7102	-0.5559	-0.5583	-0.5280	-0.4880	-0.4336	-0.4436	-0.5045	-0.4150	-0.4277	-0.4014	-0.4561	-0.4480	-0.3857	-0.3441	-0.3529	-0.2948	-0.3598	-0.3794	-0.3520	-0.4077	-0.3317	-0.3396	-0.3129	-0.2457
1208660	Bordetella parapertussis Bpp5	0	67.78	NA	NA	NA	NA	1.589	NA	32.936	43.935	0.331	0.340	0.609	1.899	0	0	0	0	NA	2.1943	1.6059	0.6184	0.1526	0.0420	-0.0590	-0.1703	-0.3192	-0.4774	-0.4782	-0.4651	-0.5317	-0.5659	-0.6466	-0.5795	-0.5595	-0.4896	-0.5303	-0.5713	-0.5953	-0.6203	-0.6076	-0.6826	-0.6521	-0.5798	-0.6195	-0.6256	-0.6307	-0.5746
1208920	Candidatus Kinetoplastibacterium oncopeltii TCC290E	1	31.20	NA	NA	HostAssociated	NA	-0.211	NA	40.130	53.127	0.164	-0.123	0.346	1.640	1	1	0	1	NA	0.1464	-0.1658	-0.5636	-0.5566	-0.4604	-0.4500	-0.5550	-0.3462	-0.3835	-0.3505	-0.3295	-0.3238	-0.2848	-0.1369	-0.2576	-0.2685	-0.3358	-0.3490	-0.3040	-0.2751	-0.1527	-0.3048	-0.1194	-0.0691	-0.1100	-0.1420	-0.2392	-0.1171	-0.0695
1209989	Tepidanaerobacter acetatoxydans Re1	0	37.50	NA	NA	NA	NA	1.016	NA	51.484	57.164	0.190	-0.073	0.375	1.673	1	1	1	0	NA	0.1556	-0.0171	-0.1576	-0.2252	-0.2114	-0.2158	-0.1800	-0.1735	-0.2042	-0.2705	-0.1815	-0.1258	-0.1354	-0.1659	-0.1872	-0.1885	-0.2078	-0.1469	-0.1354	-0.1042	-0.1773	-0.2517	-0.2682	-0.1787	-0.2813	-0.2054	-0.2100	-0.1429	-0.2057
1223560	Pythium vexans DAOM BR484	0	58.70	NA	NA	NA	NA	3.522	NA	42.144	50.155	0.269	0.182	0.523	NA	0	0	0	0	NA	-0.0338	-0.2124	-0.5110	-0.5768	-0.4819	-0.3960	-0.3351	-0.3205	-0.3227	-0.3563	-0.4021	-0.3420	-0.3021	-0.3006	-0.3145	-0.2641	-0.2152	-0.2446	-0.2533	-0.2762	-0.2673	-0.2385	-0.2433	-0.2267	-0.2104	-0.2279	-0.2232	-0.2351	-0.1956
122586	Neisseria meningitidis MC58	0	51.50	36.0	NA	HostAssociated	Aerobic	0.821	-0.3285	46.722	48.070	0.305	0.235	0.555	1.955	0	0	0	0	0	0.8073	0.5463	0.1204	-0.1507	-0.1971	-0.2318	-0.2023	-0.3695	-0.3614	-0.3426	-0.2244	-0.1770	-0.2273	-0.2006	-0.3437	-0.2776	-0.2380	-0.3316	-0.2825	-0.2818	-0.3315	-0.3581	-0.4186	-0.3714	-0.2477	-0.2719	-0.3080	-0.2608	-0.2386
1227812	Piscirickettsia salmonis LF-89 = ATCC VR-1361	1	39.62	NA	ModerateHalophilic	HostAssociated	NA	1.255	NA	50.117	53.318	0.221	-0.064	0.379	1.884	1	0	0	1	NA	0.0239	-0.0208	-0.2080	-0.2723	-0.3329	-0.3483	-0.2539	-0.2875	-0.3016	-0.2969	-0.3305	-0.2618	-0.2631	-0.2939	-0.2009	-0.2257	-0.2329	-0.2839	-0.2254	-0.2667	-0.2727	-0.2237	-0.2184	-0.2114	-0.1818	-0.1311	-0.1624	-0.1822	-0.2552
1229908	Candidatus Nitrosopumilus koreensis AR1	0	34.20	25.0	Mesophilic	Aquatic	Aerobic	0.495	NA	41.117	52.195	0.205	-0.109	0.360	1.817	1	1	0	0	0	-0.1490	-0.2656	-0.3828	-0.3376	-0.2573	-0.2739	-0.2354	-0.2772	-0.2105	-0.2227	-0.1649	-0.1926	-0.2814	-0.1732	-0.1990	-0.1284	-0.1821	-0.1570	-0.1816	-0.1433	-0.2124	-0.2469	-0.2453	-0.2133	-0.1531	-0.2183	-0.2348	-0.1785	-0.1873
123214	Persephonella marina EX-H1	0	37.12	73.0	NA	Aquatic	Microaerophilic	0.685	NA	40.964	46.048	0.169	-0.092	0.363	1.922	1	1	0	0	1	0.1155	-0.0649	-0.2640	-0.2825	-0.3794	-0.3886	-0.3413	-0.3393	-0.3438	-0.3033	-0.3348	-0.3530	-0.2230	-0.2426	-0.2542	-0.1814	-0.2470	-0.2487	-0.2475	-0.3164	-0.2935	-0.1761	-0.2106	-0.2349	-0.2152	-0.1682	-0.1931	-0.1418	-0.1614
1236689	Candidatus Methanomethylophilus alvus Mx1201	0	55.60	NA	NA	HostAssociated	Anaerobic	0.511	NA	41.715	45.322	0.219	0.092	0.473	1.821	0	0	0	0	NA	0.7038	0.2671	-0.3376	-0.5018	-0.3982	-0.4293	-0.4406	-0.4598	-0.4278	-0.4171	-0.3946	-0.4441	-0.4298	-0.3741	-0.4001	-0.3613	-0.4725	-0.5110	-0.5218	-0.6273	-0.5501	-0.5034	-0.4294	-0.3765	-0.4109	-0.3612	-0.3099	-0.4246	-0.3522
1236703	Candidatus Photodesmus katoptron Akat1	1	31.06	NA	NA	HostAssociated	Aerobic	0.016	NA	39.535	50.439	0.198	-0.095	0.360	1.684	1	1	0	1	NA	-0.0207	-0.1620	-0.2774	-0.2909	-0.3644	-0.2483	-0.1325	-0.2153	-0.1505	-0.1369	-0.2434	-0.1423	-0.0769	-0.1126	-0.0648	-0.0321	0.0345	-0.1006	-0.0601	-0.1228	-0.1278	-0.0530	-0.1960	-0.2240	-0.0809	-0.1767	-0.1626	-0.1345	-0.0980
1237085	Candidatus Nitrososphaera gargensis Ga9.2	0	48.30	NA	NA	NA	NA	1.042	NA	53.186	53.820	0.214	0.034	0.438	1.824	0	0	0	0	NA	0.2025	0.1083	-0.0815	-0.1484	-0.0959	-0.1158	-0.1345	-0.1856	-0.1685	-0.1728	-0.2023	-0.2406	-0.1555	-0.2071	-0.2743	-0.2470	-0.2541	-0.1958	-0.2449	-0.2905	-0.1814	-0.2682	-0.2491	-0.2281	-0.1994	-0.2665	-0.2384	-0.2105	-0.2786
1245935	Tolypothrix campylonemoides VB511288	0	45.10	NA	NA	NA	NA	2.248	NA	56.031	56.420	0.220	0.021	0.424	1.728	0	0	0	0	NA	0.4231	0.2569	-0.0912	-0.3577	-0.4827	-0.3958	-0.2905	-0.2944	-0.2254	-0.2139	-0.2614	-0.2333	-0.2243	-0.2178	-0.2755	-0.2276	-0.2338	-0.2631	-0.1609	-0.1739	-0.1692	-0.2110	-0.2390	-0.2161	-0.2598	-0.2470	-0.1963	-0.2056	-0.1603
1257118	Acanthamoeba castellanii str. Neff	0	57.80	NA	NA	NA	NA	3.738	NA	39.822	49.815	0.258	0.163	0.514	1.653	0	0	0	0	NA	1.0802	0.8112	0.4483	0.2939	0.3037	0.2992	0.3043	0.3683	0.3538	0.3477	0.3599	0.2925	0.3334	0.3265	0.2943	0.2666	0.2628	0.2677	0.2241	0.2750	0.2116	0.1678	0.1779	0.1499	0.1407	0.1580	0.1554	0.1708	0.1299
1266370	Nitrospina gracilis 3-211	0	56.10	NA	NA	NA	NA	NA	NA	44.124	48.613	0.303	0.255	0.563	1.826	0	0	0	0	NA	1.3535	0.9480	0.2926	-0.1341	-0.2557	-0.2536	-0.2905	-0.2459	-0.2107	-0.2432	-0.2233	-0.2893	-0.2571	-0.3199	-0.2309	-0.1970	-0.1816	-0.1656	-0.2759	-0.2555	-0.3071	-0.2728	-0.2988	-0.1516	-0.2434	-0.3003	-0.2861	-0.3108	-0.2832
1266844	Acetobacter pasteurianus 386B	0	53.20	NA	NA	NA	NA	1.098	NA	50.178	50.764	0.281	0.119	0.482	1.862	0	0	0	0	NA	0.4628	0.1341	-0.2980	-0.6009	-0.6176	-0.5223	-0.5574	-0.5658	-0.6303	-0.6610	-0.6008	-0.6115	-0.6379	-0.6458	-0.6017	-0.5399	-0.6459	-0.6173	-0.6444	-0.6882	-0.6255	-0.6263	-0.6326	-0.6031	-0.5791	-0.5666	-0.6169	-0.6047	-0.6324
1273541	Pyrodictium delaneyi	0	53.90	NA	NA	NA	NA	0.705	NA	52.328	54.002	0.168	-0.003	0.399	1.820	0	0	0	0	NA	-0.0866	0.1667	0.0145	-0.0803	-0.0926	-0.0844	-0.1104	-0.1545	-0.1807	-0.2027	-0.0857	-0.1221	-0.2009	-0.2178	-0.2320	-0.1812	-0.1323	-0.0500	-0.1498	-0.1809	-0.1641	-0.1394	-0.1622	-0.0921	-0.2139	-0.0944	-0.1698	-0.1828	-0.1704
1287680	Neofusicoccum parvum UCRNP2	0	56.70	NA	NA	NA	NA	3.752	NA	42.631	50.986	0.280	0.201	0.536	1.624	0	0	0	0	NA	0.7227	0.3635	-0.0165	0.1166	0.3289	0.4053	0.4447	0.4307	0.4209	0.3982	0.3730	0.3559	0.3093	0.2985	0.3135	0.3005	0.2635	0.2862	0.2531	0.2159	0.2139	0.2706	0.2247	0.2470	0.2224	0.2450	0.1722	0.1895	0.1339
1292022	Curtobacterium flaccumfaciens UCD-AKU	0	70.80	NA	NA	NA	NA	1.310	NA	31.617	45.687	0.272	0.264	0.565	1.702	0	0	0	0	NA	1.7143	1.1594	0.4416	0.0778	-0.0019	0.0072	-0.0976	-0.0993	-0.1274	-0.0414	-0.1551	-0.1525	-0.1953	-0.2020	-0.1430	-0.2258	-0.2418	-0.2120	-0.2419	-0.2654	-0.2022	-0.2211	-0.2419	-0.2613	-0.1732	-0.2216	-0.2443	-0.1770	-0.2179
1295009	Candidatus Methanomassiliicoccus intestinalis Issoire-Mx1 str. Mx1-Issoire	0	41.30	NA	NA	NA	NA	NA	NA	51.799	54.619	0.227	0.011	0.427	1.727	0	0	0	0	NA	0.0965	-0.2003	-0.6058	-0.6708	-0.5548	-0.4920	-0.4733	-0.3787	-0.4401	-0.5146	-0.5254	-0.3847	-0.3325	-0.3465	-0.3063	-0.2319	-0.3286	-0.2811	-0.3676	-0.3051	-0.3445	-0.3572	-0.3234	-0.2909	-0.2820	-0.2555	-0.2705	-0.2794	-0.2300
1298851	Thermosulfidibacter takaii ABI70S6	0	43.00	NA	NA	NA	NA	0.597	NA	51.597	53.488	0.188	-0.046	0.385	1.715	0	0	0	0	NA	0.1611	-0.0011	-0.0826	-0.2059	-0.3026	-0.4480	-0.4171	-0.2828	-0.2675	-0.2877	-0.3454	-0.3509	-0.2596	-0.2221	-0.1970	-0.2421	-0.1941	-0.1831	-0.1619	-0.2439	-0.3230	-0.2828	-0.2134	-0.2666	-0.1995	-0.2077	-0.2127	-0.2321	-0.2880
130081	Galdieria sulphuraria	0	37.90	NA	NA	NA	NA	2.618	NA	49.719	56.063	0.188	-0.093	0.363	NA	1	1	0	0	NA	-0.0453	-0.0730	-0.0766	-0.0236	-0.0127	0.0001	-0.0110	-0.0126	-0.0203	-0.1127	-0.1366	-0.1666	-0.1902	-0.1945	-0.1999	-0.1937	-0.1736	-0.1669	-0.1237	-0.1338	-0.0973	-0.0760	-0.0676	-0.0742	-0.0849	-0.1051	-0.1168	-0.1847	-0.2211
1303518	Chthonomonas calidirosea T49	0	54.60	NA	NA	NA	NA	1.235	NA	54.171	56.148	0.226	0.060	0.443	1.646	0	0	0	0	NA	0.7441	0.3415	-0.0743	-0.2936	-0.3383	-0.1939	-0.2227	-0.2152	-0.2417	-0.3384	-0.3623	-0.2794	-0.3186	-0.1798	-0.1763	-0.2101	-0.2286	-0.1657	-0.1784	-0.0655	-0.2016	-0.1649	-0.1681	-0.2228	-0.2139	-0.1563	-0.2275	-0.1125	-0.1469
1304892	Xanthomonas axonopodis Xac29-1	0	64.72	NA	NA	NA	NA	1.667	1.9459	36.681	45.384	0.339	0.317	0.597	1.893	0	0	0	0	NA	1.6925	1.2084	0.3081	-0.1124	-0.2116	-0.2264	-0.3194	-0.4268	-0.4315	-0.5382	-0.5153	-0.4965	-0.4736	-0.4906	-0.5035	-0.4399	-0.5230	-0.5492	-0.5665	-0.5901	-0.5684	-0.6199	-0.6491	-0.5161	-0.5431	-0.4827	-0.5441	-0.4617	-0.5168
1307761	Salinispira pacifica	0	51.90	35.0	ModerateHalophilic	Aquatic	Anaerobic	1.330	NA	49.697	50.376	0.236	0.100	0.473	1.842	0	0	0	0	0	0.7187	0.3518	-0.0881	-0.2673	-0.2714	-0.2927	-0.3460	-0.3681	-0.3533	-0.4405	-0.3990	-0.3729	-0.5180	-0.5412	-0.5131	-0.5308	-0.4495	-0.4826	-0.5098	-0.5240	-0.5156	-0.4729	-0.4441	-0.5173	-0.4698	-0.4851	-0.4534	-0.4348	-0.3596
1313172	Ilumatobacter coccineus YM16-304	0	67.30	NA	NA	NA	NA	1.575	NA	34.840	46.629	0.268	0.235	0.550	1.722	0	0	0	0	NA	1.4854	0.8842	0.1193	-0.2208	-0.4077	-0.3836	-0.3946	-0.3622	-0.4379	-0.3596	-0.3987	-0.4112	-0.4143	-0.4256	-0.4325	-0.3898	-0.4461	-0.4249	-0.4040	-0.4092	-0.4309	-0.4900	-0.4459	-0.4709	-0.4122	-0.3924	-0.4036	-0.4220	-0.4556
1319815	Cetobacterium somerae ATCC BAA-474	0	28.60	NA	NA	NA	NA	1.121	NA	34.173	50.256	0.157	-0.176	0.318	1.748	1	1	0	0	NA	0.0686	-0.0907	-0.2185	-0.2048	-0.2570	-0.2507	-0.2427	-0.2896	-0.2736	-0.2477	-0.2760	-0.2710	-0.2598	-0.2668	-0.2468	-0.2379	-0.2012	-0.1914	-0.2136	-0.1869	-0.1844	-0.2495	-0.2879	-0.2655	-0.2204	-0.1944	-0.1638	-0.1558	-0.2231
1321371	Holospora undulata HU1	1	36.10	NA	NA	NA	NA	0.338	NA	48.655	55.062	0.195	-0.081	0.370	1.820	1	1	0	1	NA	0.1372	-0.0130	-0.2413	-0.2708	-0.2511	-0.3300	-0.2242	-0.2200	-0.2458	-0.2000	-0.2190	-0.2284	-0.2202	-0.1174	-0.1718	-0.1788	-0.1424	-0.1599	-0.2780	-0.2339	-0.1221	-0.0548	-0.1308	-0.1557	-0.2104	-0.1500	-0.0428	-0.1507	-0.1397
1330330	Kosmotoga pacifica	0	42.50	70.0	ModerateHalophilic	NA	Anaerobic	0.774	NA	55.035	56.582	0.201	0.019	0.424	1.687	1	0	1	0	1	0.1281	0.0764	0.0111	-0.1074	-0.1702	-0.2294	-0.2032	-0.2079	-0.2877	-0.2527	-0.1595	-0.2315	-0.2409	-0.2630	-0.1105	-0.2485	-0.2321	-0.1942	-0.2014	-0.1657	-0.1939	-0.1381	-0.1679	-0.1779	-0.1828	-0.1172	-0.1896	-0.1722	-0.1031
1341181	Flavobacterium limnosediminis JC2902	0	38.50	30.0	Mesophilic	Aquatic	Aerobic	1.243	NA	52.743	54.910	0.247	0.051	0.454	1.833	0	0	0	0	0	0.6612	0.3370	-0.1933	-0.4570	-0.4639	-0.3623	-0.2865	-0.3433	-0.3301	-0.3321	-0.3390	-0.2960	-0.2517	-0.2918	-0.2764	-0.2507	-0.2333	-0.2686	-0.3312	-0.2791	-0.2798	-0.2268	-0.2586	-0.2734	-0.2617	-0.2287	-0.1737	-0.1709	-0.2708
1343739	Palaeococcus pacificus DY20341	0	43.00	NA	NA	NA	NA	0.620	NA	52.369	53.999	0.176	-0.056	0.378	1.791	0	0	0	0	NA	0.1805	0.0145	-0.1615	-0.1687	-0.1752	-0.1422	-0.0971	-0.0322	-0.1404	-0.0799	-0.1720	-0.1828	-0.1012	-0.1101	-0.0640	-0.1374	-0.1585	-0.1055	-0.1473	-0.1290	-0.0820	-0.0865	-0.1173	-0.1550	-0.1033	-0.1253	-0.1977	-0.2395	-0.2527
1347342	Formosa agariphila KMM 3901	0	33.60	NA	NA	NA	NA	1.442	NA	43.767	53.695	0.210	-0.082	0.377	1.726	1	1	0	0	NA	0.3461	0.0232	-0.4361	-0.6266	-0.4972	-0.4109	-0.3867	-0.3259	-0.3193	-0.3263	-0.2942	-0.2865	-0.3011	-0.2999	-0.3110	-0.2758	-0.2888	-0.2944	-0.3107	-0.2069	-0.1895	-0.2221	-0.2088	-0.1801	-0.1674	-0.1557	-0.1301	-0.1306	-0.1854
1379270	Gemmatimonas phototrophica	0	64.40	25.0	Mesophilic	Aquatic	Aerobic	1.551	NA	42.239	51.069	0.259	0.163	0.505	1.719	0	0	0	0	0	1.0733	0.5671	-0.0401	-0.3764	-0.4391	-0.3579	-0.4023	-0.4786	-0.5225	-0.4770	-0.4520	-0.4376	-0.4399	-0.5041	-0.4689	-0.4824	-0.4035	-0.4661	-0.3982	-0.4115	-0.5176	-0.4994	-0.4712	-0.3649	-0.4139	-0.4324	-0.4616	-0.4613	-0.4207
1379858	Mucispirillum schaedleri ASF457	0	31.20	NA	NA	NA	NA	0.847	NA	39.386	50.083	0.204	-0.100	0.368	1.808	1	1	0	0	NA	0.1038	-0.1184	-0.4349	-0.4880	-0.5303	-0.4531	-0.3813	-0.4219	-0.4097	-0.4125	-0.3863	-0.2782	-0.3265	-0.4315	-0.3540	-0.2741	-0.3608	-0.3475	-0.2274	-0.2752	-0.2226	-0.3297	-0.3512	-0.3188	-0.3146	-0.3117	-0.2573	-0.2350	-0.3069
138677	Chlamydophila pneumoniae J138	1	40.60	NA	NA	NA	NA	NA	3.1781	51.819	55.818	0.200	-0.046	0.387	1.680	1	0	0	1	NA	0.3591	0.1094	-0.1798	-0.3672	-0.4740	-0.3289	-0.2005	-0.3151	-0.2814	-0.2525	-0.1528	-0.2586	-0.3903	-0.3997	-0.4006	-0.4039	-0.4360	-0.3506	-0.3203	-0.3571	-0.3620	-0.2419	-0.3117	-0.4094	-0.3141	-0.2712	-0.3341	-0.2486	-0.3114
1397361	Sporothrix schenckii 1099-18	0	55.00	NA	NA	NA	NA	3.477	NA	44.756	52.838	0.266	0.163	0.515	1.648	0	0	0	0	NA	0.5018	0.1391	-0.2484	0.0021	0.3854	0.5332	0.5941	0.5777	0.5952	0.5445	0.5173	0.4557	0.4304	0.4327	0.3960	0.3195	0.3534	0.3384	0.3466	0.3255	0.2684	0.2794	0.2763	0.2405	0.2271	0.2028	0.1757	0.1929	0.2058
1408204	Candidatus Endomicrobium trichonymphae	0	35.80	NA	NA	NA	NA	1.216	NA	47.946	54.016	0.195	-0.022	0.408	1.823	1	1	0	0	NA	0.1449	0.0584	-0.1004	-0.1968	-0.2743	-0.2514	-0.2260	-0.2446	-0.3915	-0.2899	-0.1741	-0.2008	-0.1292	-0.0627	-0.0544	-0.0862	-0.0703	-0.2321	-0.1703	-0.2420	-0.1407	-0.2138	-0.1843	-0.1385	-0.1769	-0.1568	-0.2577	-0.2023	-0.2122
1427984	Candidatus Hepatoplasma crinochetorum Av	0	22.50	NA	NA	HostAssociated	NA	-0.420	NA	32.560	52.056	0.170	-0.228	0.295	1.744	1	1	0	0	NA	0.1022	-0.0601	-0.3430	-0.3480	-0.3798	-0.5041	-0.4743	-0.2700	-0.1311	-0.1823	-0.1693	-0.2747	-0.2951	-0.2270	-0.1855	-0.1226	-0.1218	-0.0702	-0.2525	-0.2446	-0.2794	-0.3421	-0.3854	-0.2062	-0.1742	-0.2071	-0.0793	-0.1232	-0.2903
1429438	Candidatus Entotheonella sp. TSY1	0	55.30	NA	Mesophilic	Aquatic	NA	2.272	NA	50.080	52.779	0.234	0.065	0.448	1.770	0	0	0	0	NA	0.8455	0.5948	0.2497	-0.0468	-0.1427	-0.1820	-0.1999	-0.1723	-0.1932	-0.1925	-0.2199	-0.2006	-0.2320	-0.2367	-0.2395	-0.2119	-0.2038	-0.2541	-0.2686	-0.2163	-0.2304	-0.2080	-0.1868	-0.2353	-0.2488	-0.2721	-0.2193	-0.2239	-0.1634
1429439	Candidatus Entotheonella sp. TSY2	0	55.30	NA	Mesophilic	Aquatic	NA	2.272	NA	50.527	53.130	0.234	0.067	0.450	1.790	0	0	0	0	NA	0.6423	0.4659	0.1905	-0.0221	-0.1198	-0.1855	-0.1715	-0.1808	-0.1793	-0.1868	-0.1882	-0.1418	-0.1939	-0.2159	-0.1213	-0.2183	-0.2580	-0.2536	-0.2305	-0.1852	-0.1368	-0.1826	-0.1584	-0.1719	-0.1725	-0.2682	-0.2102	-0.2485	-0.2168
1432061	Dehalococcoides mccartyi CG5	0	48.90	35.0	Mesophilic	Multiple	Anaerobic	0.385	NA	52.078	51.275	0.251	0.124	0.486	1.850	0	0	0	0	0	0.5734	0.2861	-0.2706	-0.5660	-0.7931	-0.7626	-0.6956	-0.5855	-0.5873	-0.5336	-0.5760	-0.5947	-0.4694	-0.4501	-0.4711	-0.4857	-0.4818	-0.4224	-0.4471	-0.4782	-0.3884	-0.4429	-0.4450	-0.5245	-0.5222	-0.4047	-0.4870	-0.5282	-0.4557
1432562	Salinicoccus sediminis	0	48.70	NA	NA	NA	NA	0.952	NA	50.851	50.882	0.266	0.129	0.494	1.793	0	0	0	0	NA	1.0414	0.5683	0.0176	-0.1082	-0.1519	-0.1442	-0.2350	-0.2237	-0.2550	-0.2624	-0.3140	-0.2947	-0.3798	-0.4194	-0.3981	-0.3444	-0.3921	-0.5038	-0.5024	-0.4528	-0.4067	-0.3054	-0.2817	-0.3301	-0.4201	-0.4793	-0.4612	-0.4598	-0.3050
1432656	Thermococcus guaymasensis DSM 11113	0	52.90	88.0	Mesophilic	Aquatic	Anaerobic	0.653	NA	46.970	48.894	0.192	0.055	0.440	1.853	1	0	0	0	1	0.4093	0.2988	0.0759	-0.1865	-0.1326	-0.1180	-0.0425	-0.1402	-0.0824	-0.1135	-0.1191	-0.1209	-0.1121	-0.1158	-0.0507	-0.1521	-0.0732	-0.0700	0.0155	-0.0460	-0.0646	-0.1213	-0.1931	-0.1647	-0.1028	-0.1562	-0.1900	-0.0928	-0.1468
1435057	Agrobacterium tumefaciens LBA4213 (Ach5)	0	59.87	26.5	Mesophilic	Terrestrial	Aerobic	1.984	1.0986	44.670	49.957	0.292	0.210	0.536	1.811	0	0	0	0	0	1.0844	0.7055	0.1451	-0.1861	-0.2797	-0.3659	-0.3085	-0.3087	-0.3617	-0.3485	-0.3540	-0.3813	-0.3694	-0.3750	-0.4306	-0.4041	-0.3807	-0.3595	-0.3452	-0.3365	-0.3474	-0.3460	-0.3553	-0.3576	-0.3901	-0.3541	-0.3120	-0.3046	-0.3527
1439331	Lelliottia amnigena CHS 78	0	54.30	NA	NA	NA	NA	1.530	NA	44.903	47.601	0.354	0.291	0.583	1.877	0	0	0	0	NA	1.4016	0.8572	0.1686	-0.0027	-0.1335	-0.0971	-0.1001	-0.1562	-0.1711	-0.1963	-0.2627	-0.2916	-0.2542	-0.3004	-0.2799	-0.3449	-0.3005	-0.3258	-0.3601	-0.3252	-0.3339	-0.3750	-0.3019	-0.2972	-0.3310	-0.3760	-0.3844	-0.4184	-0.4200
1441628	Leptospirillum ferriphilum YSK	0	54.60	NA	NA	NA	NA	0.878	NA	49.928	51.770	0.208	0.090	0.459	1.830	0	0	0	0	NA	0.5458	0.2392	-0.1058	-0.2620	-0.3068	-0.3343	-0.3071	-0.2350	-0.2880	-0.4152	-0.2784	-0.3379	-0.3599	-0.2819	-0.3908	-0.3356	-0.3506	-0.3447	-0.3635	-0.3075	-0.3393	-0.3847	-0.3563	-0.3965	-0.4047	-0.3065	-0.3758	-0.3936	-0.4062
1454006	Siansivirga zeaxanthinifaciens CC-SAMT-1	0	33.50	27.5	ModerateHalophilic	Aquatic	Aerobic	1.195	NA	44.622	53.625	0.216	-0.055	0.393	1.769	1	1	0	0	0	0.4734	0.1537	-0.4060	-0.7190	-0.6561	-0.4739	-0.3701	-0.3493	-0.2895	-0.2968	-0.2777	-0.3071	-0.3091	-0.3131	-0.2684	-0.2609	-0.2869	-0.3241	-0.2977	-0.2647	-0.2344	-0.2520	-0.2781	-0.2502	-0.2066	-0.1638	-0.2963	-0.2592	-0.2339
145458	Rathayibacter toxicus	0	61.50	NA	NA	NA	NA	0.853	NA	47.805	55.181	0.253	0.168	0.507	1.647	0	0	0	0	NA	0.6606	0.2781	-0.0478	-0.1787	-0.1239	-0.2095	-0.1231	-0.1341	-0.1141	-0.2304	-0.1615	-0.2441	-0.1701	-0.1554	-0.1545	-0.2027	-0.1592	-0.0098	-0.1017	-0.1691	-0.1341	-0.0393	-0.1592	-0.1062	-0.2222	-0.1112	-0.0978	-0.2737	-0.1616
1469144	Streptomyces thermoautotrophicus	0	69.20	60.0	Mesophilic	Terrestrial	Aerobic	1.612	NA	32.398	46.553	0.272	0.272	0.566	1.726	1	0	0	0	1	0.8413	0.4436	0.0240	-0.1472	-0.2178	-0.1548	-0.2015	-0.1805	-0.2715	-0.2411	-0.2389	-0.2229	-0.2371	-0.3044	-0.3164	-0.3055	-0.2540	-0.2785	-0.2285	-0.1391	-0.2453	-0.2906	-0.2594	-0.2866	-0.2901	-0.2924	-0.3084	-0.2718	-0.3485
1502293	Marine Group I thaumarchaeote SCGC AAA799-N04	0	34.20	NA	ModerateHalophilic	Aquatic	Aerobic	0.260	NA	40.712	51.733	0.205	-0.111	0.359	1.883	1	1	0	0	NA	-0.1182	-0.2304	-0.3274	-0.4255	-0.3172	-0.2863	-0.2302	-0.2700	-0.2538	-0.2310	-0.1547	-0.1626	-0.2603	-0.3142	-0.2499	-0.1755	-0.3123	-0.2592	-0.2371	-0.2786	-0.2602	-0.1802	-0.2801	-0.2603	-0.1966	-0.2469	-0.2292	-0.2073	-0.1842
1514904	Ahrensia marina str. LZD062	0	50.10	NA	NA	NA	NA	NA	NA	51.083	50.896	0.280	0.121	0.487	1.803	0	0	0	0	NA	0.8420	0.3340	-0.3500	-0.6888	-0.6766	-0.5560	-0.4233	-0.4300	-0.4851	-0.5277	-0.5399	-0.5648	-0.4367	-0.4907	-0.4585	-0.4328	-0.4072	-0.4330	-0.4593	-0.4996	-0.4473	-0.4483	-0.4280	-0.4209	-0.4799	-0.5260	-0.5036	-0.4757	-0.5055
1519565	Fistulifera solaris	0	45.60	NA	NA	NA	NA	3.907	NA	57.008	56.791	0.208	-0.011	0.413	1.645	1	0	1	0	NA	0.3441	0.0755	-0.3028	-0.4205	-0.3107	-0.1849	-0.1360	-0.0821	-0.0421	-0.0007	0.0679	0.0850	0.0955	0.1000	0.1119	0.1064	0.0944	0.0764	0.0284	0.0007	-0.0245	-0.0508	-0.0436	-0.0402	-0.0430	0.0028	0.0059	0.0127	0.0221
1529318	Cryobacterium sp. MLB-32	0	67.53	NA	NA	NA	NA	1.377	NA	39.929	51.307	0.266	0.212	0.533	1.678	0	0	0	0	NA	1.0558	0.6304	0.0210	-0.1324	-0.1532	-0.1354	-0.1959	-0.2713	-0.3481	-0.3420	-0.3433	-0.3721	-0.3290	-0.3797	-0.3426	-0.3322	-0.3674	-0.3456	-0.2814	-0.3399	-0.3014	-0.3346	-0.2810	-0.2447	-0.2635	-0.2947	-0.3140	-0.2285	-0.2958
153151	Parageobacillus toebii	0	42.10	60.0	NA	NA	Aerobic	1.183	NA	51.880	51.765	0.221	-0.014	0.408	1.911	1	0	0	0	1	0.2370	0.0509	-0.0486	-0.1207	-0.1908	-0.1308	-0.1522	-0.1705	-0.2291	-0.2206	-0.1549	-0.1664	-0.2387	-0.2070	-0.1806	-0.2368	-0.1807	-0.2056	-0.2060	-0.2147	-0.2147	-0.2232	-0.1696	-0.1054	-0.1804	-0.1523	-0.2246	-0.2106	-0.1672
155920	Xylella fastidiosa subsp. sandyi Ann-1	0	52.64	27.0	NA	HostAssociated	Aerobic	1.005	NA	53.873	54.520	0.263	0.114	0.477	1.808	0	0	0	0	0	0.4214	0.2354	-0.1797	-0.2165	-0.2821	-0.2506	-0.2646	-0.2832	-0.2522	-0.2463	-0.2339	-0.3218	-0.3544	-0.3567	-0.3311	-0.2973	-0.3147	-0.3036	-0.3108	-0.2572	-0.1746	-0.2399	-0.3168	-0.2498	-0.1909	-0.1762	-0.2977	-0.2365	-0.2085
156889	Magnetococcus marinus MC-1	0	54.20	NA	NA	Aquatic	Facultative	1.552	NA	48.617	49.968	0.240	0.052	0.442	1.814	0	0	0	0	NA	0.8610	0.4896	-0.0884	-0.4776	-0.4967	-0.3859	-0.3570	-0.4139	-0.4773	-0.3986	-0.4857	-0.4486	-0.3611	-0.3107	-0.3927	-0.3655	-0.4303	-0.4216	-0.4213	-0.4254	-0.3845	-0.4122	-0.4566	-0.4267	-0.3654	-0.3675	-0.3563	-0.3951	-0.4713
1574623	Lyngbya confervoides BDU141951	0	55.00	NA	NA	NA	NA	2.175	NA	49.863	52.752	0.249	0.116	0.479	1.814	0	0	0	0	NA	1.0788	0.7254	0.0864	-0.2694	-0.2908	-0.3098	-0.2532	-0.2613	-0.2728	-0.1968	-0.2196	-0.2092	-0.2603	-0.2011	-0.2551	-0.2437	-0.1974	-0.1851	-0.2278	-0.2341	-0.2585	-0.2133	-0.1923	-0.2300	-0.2083	-0.2084	-0.2250	-0.2608	-0.2469
1577684	Candidatus Nanopusillus acidilobi	0	24.20	80.0	Mesophilic	Aquatic	Anaerobic	-0.501	NA	31.235	50.920	0.126	-0.269	0.261	1.815	1	1	0	0	1	-0.1761	-0.2026	-0.1334	-0.0255	-0.0806	-0.0157	-0.1067	-0.0525	-0.0373	-0.0560	0.0113	0.1248	-0.0213	-0.0120	-0.0801	-0.0519	-0.0278	-0.0140	0.1125	0.1146	0.0042	0.0318	-0.0384	-0.0861	-0.0232	-0.0058	-0.0608	-0.0117	-0.1564
158189	Sphaerochaeta globosa str. Buddy	0	48.90	NA	NA	Aquatic	Anaerobic	1.199	NA	55.589	55.243	0.240	0.043	0.440	1.681	0	0	0	0	NA	0.9272	0.4502	-0.2066	-0.3377	-0.4397	-0.3876	-0.4281	-0.3298	-0.3924	-0.3721	-0.3641	-0.3625	-0.3682	-0.2924	-0.3556	-0.2789	-0.2798	-0.4092	-0.4022	-0.3757	-0.3096	-0.3501	-0.3279	-0.2560	-0.3322	-0.3681	-0.3366	-0.3417	-0.3489
160490	Streptococcus pyogenes M1 GAS	0	38.50	32.5	Mesophilic	HostAssociated	Facultative	0.616	-0.9163	48.779	53.411	0.235	-0.019	0.408	1.761	0	0	0	0	0	0.3346	-0.1087	-0.5298	-0.4928	-0.3148	-0.1944	-0.3325	-0.3389	-0.3841	-0.2514	-0.2177	-0.2879	-0.3414	-0.3513	-0.4457	-0.3397	-0.1992	-0.2946	-0.2321	-0.3107	-0.2309	-0.2868	-0.2566	-0.2269	-0.1507	-0.1438	-0.3058	-0.2409	-0.3103
160492	Xylella fastidiosa 9a5c	0	52.64	27.0	NA	HostAssociated	Aerobic	1.005	1.6351	53.877	54.696	0.262	0.117	0.479	1.813	0	0	0	0	0	0.3224	0.2353	-0.0708	-0.1594	-0.1867	-0.1679	-0.2443	-0.2250	-0.1653	-0.1839	-0.1928	-0.3205	-0.3040	-0.3209	-0.2606	-0.2129	-0.2847	-0.3374	-0.3086	-0.3629	-0.2842	-0.3070	-0.2353	-0.2643	-0.1635	-0.1918	-0.2898	-0.2177	-0.1748
1618331	Berkelbacteria bacterium GW2011_GWA1_36_9	0	35.90	NA	NA	NA	NA	-0.149	NA	50.244	56.752	0.204	-0.043	0.391	1.810	1	1	1	0	NA	0.2356	0.0779	-0.1689	-0.4685	-0.5340	-0.4186	-0.4063	-0.4060	-0.3398	-0.3215	-0.3501	-0.3221	-0.2382	-0.1797	-0.1386	-0.0763	-0.0973	-0.1847	-0.1895	-0.3517	-0.1721	-0.1590	-0.1418	-0.1786	-0.0925	-0.0734	-0.2285	-0.2229	-0.0402
1618369	Candidatus Beckwithbacteria bacterium GW2011_GWA2_43_10	0	43.00	NA	NA	NA	NA	-0.535	NA	52.117	51.739	0.229	0.059	0.447	1.962	0	0	0	0	NA	0.2311	0.2318	-0.2225	-0.3794	-0.6132	-0.5797	-0.4117	-0.3459	-0.3300	-0.3030	-0.3661	-0.3546	-0.2973	-0.4636	-0.4911	-0.4979	-0.1148	-0.1213	-0.1347	-0.1727	-0.3143	-0.4783	-0.3734	-0.3368	-0.3046	-0.2718	-0.4035	-0.3735	-0.3245
1618380	Candidatus Collierbacteria bacterium GW2011_GWA2_44_99	0	43.80	NA	NA	NA	NA	-0.465	NA	55.870	56.025	0.214	0.021	0.428	1.786	0	0	0	0	NA	0.3489	0.1237	-0.1366	-0.3546	-0.3955	-0.2080	-0.2713	-0.2932	-0.3084	-0.2413	-0.1673	-0.1385	-0.1094	-0.0692	-0.2043	-0.3135	-0.2644	-0.2395	-0.1769	-0.1109	-0.0486	-0.1853	-0.0687	-0.0889	-0.1585	-0.2112	-0.1110	-0.0835	-0.0681
1618405	Candidatus Curtissbacteria bacterium GW2011_GWA1_40_16	0	40.80	NA	NA	NA	NA	-0.047	NA	55.015	57.572	0.207	-0.017	0.407	1.750	1	0	1	0	NA	0.3641	0.1572	-0.2308	-0.4809	-0.5738	-0.4844	-0.3317	-0.2100	-0.2569	-0.2093	-0.1068	-0.1012	-0.1158	-0.0796	-0.0694	-0.1086	-0.1225	-0.2077	-0.2302	-0.2854	-0.1908	-0.2196	-0.0931	-0.1128	-0.1219	-0.1058	-0.1517	-0.1522	-0.2070
1618443	Candidatus Gottesmanbacteria bacterium GW2011_GWA2_43_14	0	43.20	NA	NA	NA	NA	0.501	NA	54.271	53.836	0.221	0.061	0.450	1.813	0	0	0	0	NA	0.4307	0.2573	-0.0765	-0.4033	-0.4039	-0.3757	-0.3694	-0.3000	-0.3243	-0.2531	-0.2320	-0.2018	-0.1804	-0.2842	-0.2645	-0.2238	-0.2176	-0.1602	-0.2172	-0.2815	-0.1643	-0.2387	-0.1809	-0.2206	-0.1589	-0.1750	-0.2149	-0.1373	-0.1732
1618595	Candidatus Woesebacteria bacterium GW2011_GWD2_40_19	0	40.10	NA	NA	NA	NA	-0.315	NA	51.757	55.496	0.196	-0.040	0.394	1.779	0	0	0	0	NA	0.4955	0.2604	-0.0996	-0.2330	-0.3793	-0.4366	-0.4157	-0.2728	-0.1383	-0.1411	-0.0185	0.0251	0.0117	-0.1417	-0.1975	-0.1962	-0.0881	-0.3490	-0.0415	-0.0717	-0.1376	-0.0945	-0.1675	-0.1510	-0.1167	-0.1532	-0.1169	-0.1093	-0.1909
1618609	Candidatus Azambacteria bacterium GW2011_GWA1_42_19	0	41.50	NA	NA	NA	NA	-0.607	NA	52.662	52.242	0.217	0.048	0.445	1.917	0	0	0	0	NA	0.2387	-0.0179	-0.3186	-0.5427	-0.7340	-0.5954	-0.4419	-0.2860	-0.5293	-0.4025	-0.4783	-0.4620	-0.5711	-0.5255	-0.3778	-0.3774	-0.3224	-0.3091	-0.3503	-0.5160	-0.4397	-0.4940	-0.3516	-0.3310	-0.2528	-0.4208	-0.3250	-0.3718	-0.3332
1618623	Candidatus Azambacteria bacterium GW2011_GWD2_46_48	0	46.10	NA	NA	NA	NA	-0.557	NA	52.289	51.156	0.229	0.106	0.478	1.940	0	0	0	0	NA	0.5313	0.3995	-0.0261	-0.4989	-0.6298	-0.6889	-0.5936	-0.5766	-0.4609	-0.4162	-0.4275	-0.3422	-0.3955	-0.4081	-0.5150	-0.3894	-0.3395	-0.2712	-0.3236	-0.3702	-0.3848	-0.3235	-0.3078	-0.3333	-0.3126	-0.1362	-0.3427	-0.3221	-0.3268
1618643	Candidatus Falkowbacteria bacterium GW2011_GWF2_43_32	0	43.30	NA	NA	NA	NA	-0.129	NA	48.375	47.894	0.238	0.075	0.461	1.994	0	0	0	0	NA	0.5908	0.1917	-0.2324	-0.6534	-0.8007	-0.5465	-0.5228	-0.6019	-0.6904	-0.6044	-0.4739	-0.4677	-0.4084	-0.4212	-0.4304	-0.4335	-0.4029	-0.3057	-0.4573	-0.4022	-0.3028	-0.2629	-0.2849	-0.1300	-0.1953	-0.2759	-0.1558	-0.2614	-0.1267
1618662	Candidatus Jorgensenbacteria bacterium GW2011_GWA2_45_13	0	45.20	NA	NA	NA	NA	-0.566	NA	55.981	54.678	0.207	0.007	0.421	1.851	0	0	0	0	NA	0.4565	0.1374	-0.1388	-0.4626	-0.5046	-0.3359	-0.4073	-0.3098	-0.3415	-0.4273	-0.4904	-0.3845	-0.3151	-0.2189	-0.2028	-0.1735	-0.2234	-0.2389	-0.3381	-0.4135	-0.3508	-0.4197	-0.3294	-0.3080	-0.3637	-0.3927	-0.4099	-0.1821	-0.0892
1618671	Candidatus Kaiserbacteria bacterium GW2011_GWA2_52_12	0	52.00	NA	NA	NA	NA	-0.078	NA	52.677	53.520	0.232	0.076	0.461	1.782	0	0	0	0	NA	0.5618	0.2284	-0.2566	-0.6037	-0.6488	-0.5163	-0.3686	-0.4060	-0.4638	-0.3344	-0.2612	-0.2252	-0.2762	-0.3238	-0.4522	-0.3929	-0.3598	-0.3555	-0.1549	-0.3310	-0.2665	-0.2343	-0.3249	-0.2856	-0.3167	-0.3679	-0.3626	-0.2123	-0.1763
1618673	Candidatus Kaiserbacteria bacterium GW2011_GWB1_50_17	0	50.00	NA	NA	NA	NA	-0.834	NA	56.071	55.640	0.214	0.042	0.440	1.771	0	0	0	0	NA	0.6104	0.1149	-0.3645	-0.6850	-0.7517	-0.6048	-0.3854	-0.3637	-0.1914	-0.1967	-0.2085	-0.1512	-0.2085	-0.0860	-0.0299	-0.1824	-0.2754	0.1063	-0.0946	-0.1025	-0.0506	-0.1945	-0.3322	-0.3588	-0.1913	0.0069	-0.1452	-0.3372	-0.3228
1618729	Candidatus Nomurabacteria bacterium GW2011_GWA1_37_20	0	36.90	NA	NA	NA	NA	-0.552	NA	51.823	55.699	0.202	-0.025	0.406	1.825	1	1	0	0	NA	0.3317	0.1265	-0.2168	-0.3922	-0.5698	-0.4908	-0.4814	-0.2644	-0.2588	-0.2159	-0.3759	-0.2869	-0.2263	-0.2097	-0.2381	-0.1713	-0.0728	-0.1446	-0.1887	-0.1909	-0.1119	-0.2833	-0.3258	-0.0627	-0.0483	-0.1363	-0.0320	-0.1286	-0.1785
1618742	Candidatus Nomurabacteria bacterium GW2011_GWB1_37_5	0	36.70	NA	NA	NA	NA	-0.317	NA	51.967	57.033	0.199	-0.063	0.384	1.796	1	1	1	0	NA	0.2166	-0.0376	-0.5623	-0.8156	-0.8581	-0.6597	-0.5574	-0.5436	-0.3532	-0.3089	-0.2884	-0.2827	-0.3642	-0.3750	-0.4205	-0.4682	-0.3247	-0.2641	-0.2519	-0.2044	-0.2694	-0.1272	-0.1285	-0.1519	-0.1077	-0.0730	-0.0859	-0.0998	-0.0808
1618775	Candidatus Nomurabacteria bacterium GW2011_GWF2_36_19	0	36.20	NA	NA	NA	NA	-0.233	NA	49.394	55.876	0.191	-0.087	0.372	1.724	1	1	0	0	NA	0.7831	0.5308	0.0533	-0.5566	-0.7947	-0.5633	-0.4928	-0.4590	-0.4542	-0.4308	-0.3838	-0.2882	-0.3808	-0.2339	-0.1559	-0.2478	-0.3244	-0.2643	-0.2589	-0.2882	-0.3356	-0.3098	-0.3109	-0.2313	-0.1398	-0.1340	-0.0826	-0.1085	-0.1450
1618777	Candidatus Nomurabacteria bacterium GW2011_GWF2_40_31	0	39.60	NA	NA	NA	NA	-0.552	NA	54.803	56.953	0.216	0.010	0.427	1.735	1	0	1	0	NA	0.6857	0.5831	0.1426	-0.5107	-0.8062	-0.7542	-0.7967	-0.5741	-0.3571	-0.2353	-0.4116	-0.2816	-0.3464	-0.2323	-0.1508	-0.2284	-0.3143	-0.3689	-0.2316	-0.2335	-0.0761	-0.0561	0.0337	-0.1203	-0.0048	-0.0919	-0.0431	-0.0327	-0.1480
1618821	Parcubacteria group bacterium GW2011_GWA2_42_18	0	41.60	NA	NA	NA	NA	-0.581	NA	53.391	52.798	0.223	0.049	0.447	1.881	0	0	0	0	NA	0.2685	0.1695	-0.3214	-0.7264	-0.7565	-0.6094	-0.5409	-0.3518	-0.4560	-0.5617	-0.4989	-0.3768	-0.4576	-0.4457	-0.5313	-0.2925	-0.2134	-0.2993	-0.1747	-0.1928	-0.1174	-0.1289	-0.2509	-0.1851	-0.0221	-0.1428	-0.0356	-0.2205	-0.2053
1618840	Parcubacteria group bacterium GW2011_GWA2_47_10b	0	47.10	NA	NA	NA	NA	-0.210	NA	53.828	53.230	0.217	0.015	0.424	1.826	0	0	0	0	NA	0.3804	0.2191	-0.1766	-0.5544	-0.6241	-0.3895	-0.4115	-0.5017	-0.4686	-0.5340	-0.4086	-0.2567	-0.2631	-0.2206	-0.2009	-0.3359	-0.3348	-0.2726	-0.3098	-0.1283	-0.2287	-0.1677	-0.2467	-0.1545	-0.1973	-0.2913	-0.2849	-0.3388	-0.1785
1618841	Parcubacteria group bacterium GW2011_GWA2_47_12	0	46.80	NA	NA	NA	NA	-0.433	NA	54.311	53.012	0.223	0.050	0.447	1.883	0	0	0	0	NA	0.4021	0.3487	-0.2699	-0.7614	-0.9362	-0.9019	-0.4605	-0.5585	-0.3671	-0.3870	-0.4485	-0.3652	-0.3653	-0.4367	-0.4063	-0.5099	-0.4110	-0.4614	-0.4098	-0.3809	-0.3353	-0.1832	-0.2916	-0.2330	-0.3867	-0.3726	-0.4269	-0.4334	-0.3501
1618924	Parcubacteria group bacterium GW2011_GWC2_40_31	0	40.40	NA	NA	NA	NA	-0.218	NA	52.099	53.675	0.212	0.006	0.427	1.836	0	0	0	0	NA	0.4881	0.2284	-0.2808	-0.9278	-1.0072	-0.6594	-0.5540	-0.5017	-0.3937	-0.4719	-0.4014	-0.3964	-0.3467	-0.4299	-0.2896	-0.2868	-0.3936	-0.3533	-0.1658	-0.1853	-0.2187	-0.2289	-0.3320	-0.2293	-0.2991	-0.3222	-0.2908	-0.1673	-0.1689
1619005	Candidatus Wolfebacteria bacterium GW2011_GWA2_47_9b	0	46.70	NA	NA	NA	NA	0.015	NA	56.920	56.018	0.215	-0.016	0.409	1.772	0	0	0	0	NA	0.8070	0.5281	-0.0800	-0.4910	-0.4490	-0.4937	-0.5752	-0.5404	-0.4890	-0.5210	-0.3903	-0.4696	-0.4056	-0.5355	-0.4753	-0.4368	-0.4556	-0.5276	-0.4913	-0.5165	-0.4617	-0.4792	-0.4155	-0.4403	-0.5027	-0.4928	-0.2987	-0.1755	-0.2091
1619029	Candidatus Yanofskybacteria bacterium GW2011_GWC2_41_9	0	41.30	NA	NA	NA	NA	-0.471	NA	52.955	53.072	0.211	0.031	0.437	1.878	0	0	0	0	NA	0.1171	-0.0619	-0.2555	-0.5399	-0.6138	-0.6265	-0.4705	-0.5226	-0.4991	-0.2355	-0.4523	-0.4082	-0.4109	-0.3295	-0.3493	-0.3697	-0.2458	-0.1792	-0.2787	-0.4013	-0.4576	-0.2046	-0.2949	-0.2372	-0.2274	-0.1920	-0.3283	-0.1734	-0.0943
1619051	Candidatus Magasanikbacteria bacterium GW2011_GWD2_43_18	0	43.00	NA	NA	NA	NA	0.138	NA	52.174	53.694	0.218	-0.076	0.375	1.790	0	0	0	0	NA	0.3692	0.1289	-0.4651	-0.8515	-0.8382	-0.7482	-0.5495	-0.5453	-0.5028	-0.4269	-0.4186	-0.5209	-0.4453	-0.4408	-0.3134	-0.2701	-0.2586	-0.3480	-0.2862	-0.3107	-0.3092	-0.3991	-0.3245	-0.1852	-0.3023	-0.2618	-0.2287	-0.1853	-0.1091
1619068	Candidatus Peregrinibacteria bacterium GW2011_GWF2_43_17	0	43.10	NA	NA	NA	NA	0.186	NA	53.702	54.690	0.211	0.030	0.440	1.795	0	0	0	0	NA	0.4619	0.2734	-0.2581	-0.6957	-0.8077	-0.5284	-0.4010	-0.3778	-0.2415	-0.2301	-0.2245	-0.2509	-0.1278	-0.1806	-0.1881	-0.2454	-0.2241	-0.1347	-0.1955	-0.1701	-0.2371	-0.1972	-0.0377	-0.1150	-0.0659	-0.1211	-0.0894	-0.1056	-0.0815
1619079	candidate division TM6 bacterium GW2011_GWF2_32_72	0	32.70	NA	NA	NA	NA	-0.013	NA	43.256	54.186	0.202	-0.084	0.372	1.778	1	1	0	0	NA	-0.0125	-0.2777	-0.5725	-0.5284	-0.4478	-0.4349	-0.3969	-0.3741	-0.2831	-0.1374	-0.2217	-0.2671	-0.3201	-0.2905	-0.2226	-0.1842	-0.1661	-0.2607	-0.2855	-0.3604	-0.3458	-0.2097	-0.1172	-0.1132	-0.2878	-0.1414	-0.1825	-0.1898	-0.1416
163003	Thermococcus cleftensis	0	55.80	85.0	NA	Aquatic	Anaerobic	0.668	NA	42.100	45.956	0.187	0.072	0.450	1.870	1	0	0	0	1	0.7020	0.3912	0.0732	-0.1027	-0.1326	-0.1681	-0.1930	-0.1435	-0.0867	-0.0575	-0.1047	-0.1630	-0.1203	-0.1933	-0.2852	-0.0872	-0.1475	-0.1854	-0.1056	-0.2058	-0.1684	-0.1637	-0.1529	-0.1339	-0.1116	-0.1541	-0.1124	-0.0913	-0.0687
1630693	Gemmata sp. SH-PL17	0	64.20	NA	NA	NA	NA	2.202	NA	39.188	49.948	0.263	0.231	0.547	1.704	0	0	0	0	NA	1.5824	1.1998	0.4349	-0.0217	-0.0908	-0.0732	-0.1600	-0.1674	-0.2081	-0.2062	-0.2794	-0.2883	-0.2694	-0.2780	-0.2707	-0.2527	-0.1807	-0.2439	-0.2478	-0.2502	-0.2136	-0.1415	-0.1863	-0.2098	-0.1920	-0.2561	-0.2484	-0.2367	-0.1891
164328	Phytophthora ramorum	0	53.00	NA	NA	NA	NA	4.199	NA	47.840	52.817	0.269	0.145	0.504	1.625	0	0	0	0	NA	-0.0831	-0.2921	-0.5731	-0.5710	-0.4870	-0.4150	-0.4045	-0.3428	-0.3933	-0.4601	-0.4783	-0.4990	-0.4690	-0.4703	-0.4226	-0.4114	-0.4102	-0.4505	-0.4632	-0.4419	-0.4432	-0.3408	-0.3259	-0.3653	-0.3208	-0.3608	-0.3584	-0.3378	-0.4038
167546	Prochlorococcus marinus str. MIT 9301	0	36.40	NA	NA	Aquatic	NA	0.560	2.8332	40.119	53.783	0.167	-0.136	0.338	1.796	1	1	0	0	NA	0.0824	-0.0358	-0.3375	-0.4300	-0.3301	-0.3082	-0.1749	-0.1528	-0.0829	-0.1162	-0.0564	-0.1136	-0.1590	-0.1039	-0.1173	-0.1183	-0.1066	-0.1105	-0.1659	-0.0689	-0.1407	-0.1666	-0.0502	-0.0544	-0.1914	-0.0935	-0.0810	-0.1002	-0.0639
169963	Listeria monocytogenes EGD-e	1	38.00	33.5	NA	Multiple	Facultative	1.080	0.0000	48.739	53.367	0.236	-0.017	0.410	1.765	1	0	0	1	0	0.4978	0.2854	0.0070	-0.0243	-0.0004	-0.0585	-0.0208	-0.0091	0.0259	-0.0124	-0.0626	-0.0543	-0.0773	-0.0145	-0.0763	-0.0223	-0.0767	-0.0509	-0.1554	-0.1133	-0.0533	-0.0583	-0.0444	-0.1109	-0.1490	-0.1154	-0.1502	-0.0682	-0.0736
1737403	Nanohaloarchaea archaeon SG9	0	46.40	NA	NA	NA	NA	0.112	NA	50.222	51.106	0.245	0.091	0.479	1.871	0	0	0	0	NA	0.3888	0.1871	-0.0662	-0.2451	-0.2246	-0.2012	-0.2139	-0.2448	-0.2135	-0.1185	-0.1912	-0.1742	-0.0375	-0.1458	-0.1524	-0.2360	-0.1211	-0.1517	-0.0805	-0.1668	-0.0923	-0.1165	-0.1131	-0.1530	-0.2454	-0.1836	-0.2067	-0.0691	-0.1020
176280	Staphylococcus epidermidis ATCC 12228	0	32.05	33.5	NA	HostAssociated	Facultative	0.942	-0.2231	41.591	52.652	0.205	-0.111	0.357	1.762	1	1	0	0	0	0.0519	-0.0179	-0.2332	-0.2657	-0.1980	-0.2301	-0.2579	-0.2377	-0.2171	-0.2190	-0.1627	-0.2091	-0.2111	-0.1511	-0.1664	-0.1011	-0.1223	-0.1376	-0.1995	-0.1867	-0.1252	-0.1378	-0.1291	-0.1130	-0.1137	-0.0907	-0.1437	-0.0887	-0.0954
176299	Agrobacterium fabrum str. C58	0	59.06	26.5	NA	Multiple	Aerobic	1.736	NA	43.855	49.348	0.290	0.209	0.535	1.800	0	0	0	0	0	1.2378	0.8026	0.1771	-0.1118	-0.2012	-0.3162	-0.2753	-0.3113	-0.3716	-0.3402	-0.3156	-0.4122	-0.3096	-0.2838	-0.3591	-0.3814	-0.3757	-0.3780	-0.3762	-0.3923	-0.3658	-0.3908	-0.3769	-0.3138	-0.2783	-0.3448	-0.3747	-0.3633	-0.3489
178306	Pyrobaculum aerophilum str. IM2	0	51.40	100.0	NA	Aquatic	Facultative	0.799	1.0986	52.887	53.549	0.168	-0.026	0.389	1.796	1	0	0	0	1	0.0741	0.0260	-0.0747	-0.1680	-0.0466	-0.0476	-0.1107	-0.2347	-0.2492	-0.2044	-0.1863	-0.1415	-0.1955	-0.1919	-0.1620	-0.1638	-0.2592	-0.2478	-0.1847	-0.1877	-0.2467	-0.2495	-0.2726	-0.2002	-0.2135	-0.1450	-0.2142	-0.2459	-0.1701
184922	Giardia lamblia ATCC 50803	0	49.20	NA	NA	NA	NA	2.417	NA	58.679	58.543	0.208	-0.005	0.414	1.706	1	0	1	0	NA	-0.0492	-0.1588	-0.1742	-0.2240	-0.1389	-0.1341	-0.1182	-0.1603	-0.1348	-0.1145	-0.1272	-0.0717	-0.0585	-0.0730	-0.1028	-0.1178	-0.0586	-0.0731	-0.0369	-0.0568	-0.0752	-0.1115	-0.1059	-0.0656	-0.0284	-0.0312	-0.1029	-0.0904	-0.1640
186497	Pyrococcus furiosus DSM 3638	0	40.80	100.0	NA	Aquatic	Anaerobic	0.646	-0.4780	49.281	53.700	0.154	-0.108	0.345	1.792	1	0	0	0	1	-0.1478	-0.0218	-0.0735	-0.0616	-0.0490	0.0015	-0.0611	-0.0805	-0.2115	-0.0896	-0.0599	-0.1060	-0.0255	-0.1871	-0.1598	-0.1243	-0.0742	-0.0939	-0.0619	-0.0764	-0.1253	-0.0364	-0.1378	-0.1333	-0.1888	-0.1331	-0.0972	-0.0328	-0.1614
187272	Alkalilimnicola ehrlichii MLHE-1	0	67.50	NA	NA	Aquatic	Facultative	1.187	NA	35.249	47.119	0.288	0.257	0.558	1.741	0	0	0	0	NA	1.8178	1.2683	0.3205	-0.2176	-0.3149	-0.3342	-0.4241	-0.4161	-0.3453	-0.4145	-0.4351	-0.4266	-0.3199	-0.4038	-0.4068	-0.4144	-0.4596	-0.3961	-0.4205	-0.3771	-0.3984	-0.3515	-0.3626	-0.3918	-0.3748	-0.3319	-0.2724	-0.3679	-0.3502
187420	Methanothermobacter thermautotrophicus str. Delta H	0	49.50	67.5	NA	Specialized	Anaerobic	0.560	0.0000	46.941	47.415	0.170	-0.023	0.397	1.909	1	0	0	0	1	0.6771	0.4023	0.1041	-0.1277	-0.3881	-0.4606	-0.3612	-0.3156	-0.3909	-0.4333	-0.3869	-0.3229	-0.4194	-0.3480	-0.4638	-0.5031	-0.4204	-0.4445	-0.4481	-0.4818	-0.6125	-0.5081	-0.5121	-0.4091	-0.3850	-0.4686	-0.4612	-0.4723	-0.4256
188937	Methanosarcina acetivorans C2A	0	42.70	37.5	NA	Aquatic	Anaerobic	1.749	NA	54.898	54.783	0.220	0.037	0.441	1.770	0	0	0	0	0	0.4691	0.3138	0.0203	-0.0792	-0.1682	-0.2197	-0.2789	-0.2237	-0.2329	-0.2052	-0.2492	-0.1959	-0.2231	-0.2758	-0.2755	-0.1752	-0.2486	-0.2209	-0.2383	-0.2298	-0.2711	-0.3259	-0.2582	-0.2604	-0.2933	-0.2888	-0.2084	-0.2682	-0.2814
190192	Methanopyrus kandleri AV19	0	61.20	98.0	ModerateHalophilic	Specialized	Anaerobic	0.528	-0.1863	45.385	52.315	0.206	0.094	0.458	1.701	1	0	0	0	1	0.2215	0.1901	0.1397	0.2162	0.0460	0.0013	0.0129	0.1633	0.0695	-0.0056	0.0833	0.0259	-0.0706	-0.1737	-0.1280	0.0714	0.0145	0.0751	-0.0016	0.0523	0.0367	-0.0789	-0.0823	0.0225	-0.0781	-0.0690	-0.0622	-0.2005	-0.2072
190304	Fusobacterium nucleatum subsp. nucleatum ATCC 25586	0	27.20	37.0	NA	HostAssociated	Anaerobic	0.777	-0.3285	32.820	49.858	0.164	-0.164	0.328	1.710	1	1	0	0	0	-0.0034	-0.0676	-0.1900	-0.0860	-0.1922	-0.1962	-0.2096	-0.2054	-0.1692	-0.2243	-0.1718	-0.1610	-0.1492	-0.2099	-0.1915	-0.1853	-0.2247	-0.2304	-0.2506	-0.2469	-0.2337	-0.1966	-0.2560	-0.2071	-0.1613	-0.1754	-0.1511	-0.1500	-0.1636
190485	Xanthomonas campestris pv. campestris str. ATCC 33913	0	65.10	27.5	NA	HostAssociated	Aerobic	1.625	1.0986	36.015	45.065	0.347	0.327	0.603	1.887	0	0	0	0	0	1.8754	1.4999	0.6421	0.2264	0.0508	-0.0558	-0.1742	-0.2707	-0.3008	-0.3863	-0.2841	-0.4492	-0.4146	-0.4656	-0.5091	-0.4756	-0.5443	-0.6238	-0.5796	-0.5808	-0.5408	-0.6172	-0.5461	-0.5219	-0.4870	-0.4961	-0.4719	-0.4534	-0.5014
190650	Caulobacter crescentus CB15	0	67.20	35.0	NA	Aquatic	Aerobic	1.391	0.4055	34.330	45.548	0.305	0.281	0.576	1.851	0	0	0	0	0	1.5870	1.2351	0.5218	0.1215	0.0381	0.0117	0.0258	-0.0387	-0.1884	-0.2367	-0.2625	-0.2496	-0.3035	-0.2621	-0.1730	-0.2240	-0.2192	-0.3473	-0.3701	-0.3463	-0.3353	-0.3791	-0.3690	-0.4132	-0.4062	-0.3321	-0.3817	-0.2856	-0.3298
192222	Campylobacter jejuni subsp. jejuni NCTC 11168 = ATCC 700819	0	30.50	NA	NA	Multiple	Microaerophilic	0.496	0.4055	39.863	51.606	0.200	-0.112	0.358	1.816	1	1	0	0	NA	0.1601	-0.0037	-0.3169	-0.3702	-0.4490	-0.3557	-0.3881	-0.3354	-0.2216	-0.2364	-0.2065	-0.1708	-0.2604	-0.1914	-0.2021	-0.1944	-0.1707	-0.2356	-0.1895	-0.2032	-0.1740	-0.1951	-0.1954	-0.1383	-0.2331	-0.2737	-0.2496	-0.1947	-0.0662
194439	Chlorobium tepidum TLS	0	56.50	48.0	NA	Specialized	Anaerobic	0.768	0.6931	44.770	49.976	0.284	0.206	0.535	1.814	0	0	0	0	0	1.1049	0.7871	0.1261	0.0246	-0.0136	-0.1434	-0.1211	-0.1473	-0.1084	-0.1565	-0.1960	-0.2781	-0.1721	-0.1693	-0.2511	-0.2355	-0.2967	-0.2385	-0.3009	-0.3424	-0.3382	-0.2901	-0.3556	-0.3014	-0.3131	-0.2481	-0.3807	-0.3095	-0.2425
195522	Thermococcus nautili	0	54.80	NA	NA	NA	NA	0.681	NA	43.427	46.428	0.192	0.075	0.451	1.905	0	0	0	0	NA	0.4336	0.2677	-0.0353	-0.1101	-0.2376	-0.2223	-0.1722	-0.1451	-0.1114	-0.0433	-0.1232	-0.0895	-0.1750	-0.1464	-0.1052	-0.0779	-0.1085	-0.0906	-0.0786	-0.1259	-0.1287	-0.1370	-0.1390	-0.2001	-0.0631	-0.1771	-0.1260	-0.1597	-0.2583
196162	Nocardioides sp. JS614	0	71.48	30.0	Mesophilic	Terrestrial	Aerobic	1.667	NA	31.728	46.581	0.264	0.258	0.559	1.638	0	0	0	0	0	1.3435	0.7832	0.1544	-0.0755	-0.0924	-0.1812	-0.1563	-0.2160	-0.2512	-0.3608	-0.3025	-0.3282	-0.3810	-0.3580	-0.3675	-0.3206	-0.2983	-0.3459	-0.3444	-0.3094	-0.3888	-0.3533	-0.3592	-0.2759	-0.3457	-0.3379	-0.3436	-0.3033	-0.3106
196164	Corynebacterium efficiens YS-314	0	62.93	37.5	NA	Multiple	Facultative	1.169	NA	38.968	47.886	0.302	0.239	0.551	1.804	0	0	0	0	0	1.1715	0.9901	0.4944	0.2942	0.1350	-0.0066	-0.0039	-0.0395	-0.1697	-0.2364	-0.1852	-0.1978	-0.3432	-0.3373	-0.3030	-0.3454	-0.2969	-0.4026	-0.3543	-0.3994	-0.4620	-0.4732	-0.3936	-0.3928	-0.4681	-0.3867	-0.4509	-0.4958	-0.4600
196600	Vibrio vulnificus YJ016	0	46.67	25.0	NA	Aquatic	Facultative	1.660	-1.8326	53.296	52.795	0.271	0.089	0.468	1.806	0	0	0	0	0	0.4242	0.2604	-0.1677	-0.2467	-0.2066	-0.1300	-0.1923	-0.2575	-0.3030	-0.2945	-0.3258	-0.2837	-0.3051	-0.2463	-0.3167	-0.2179	-0.2165	-0.2921	-0.2469	-0.2399	-0.2487	-0.2082	-0.1912	-0.2302	-0.2750	-0.2481	-0.1930	-0.2193	-0.2765
196627	Corynebacterium glutamicum ATCC 13032	0	53.80	35.0	NA	Multiple	Facultative	1.197	0.1823	50.569	52.514	0.303	0.184	0.522	1.792	0	0	0	0	0	0.6084	0.2274	-0.1929	-0.3750	-0.3301	-0.2360	-0.2971	-0.2411	-0.2955	-0.3882	-0.4119	-0.3527	-0.3707	-0.4008	-0.3306	-0.2858	-0.3333	-0.3675	-0.4118	-0.2982	-0.3340	-0.3392	-0.3677	-0.4383	-0.4389	-0.4047	-0.3539	-0.4248	-0.4090
203123	Oenococcus oeni PSU-1	0	37.90	21.0	NA	Multiple	Facultative	0.577	2.3514	50.689	54.560	0.226	-0.010	0.414	1.794	1	1	0	0	0	0.4833	0.2149	-0.1428	-0.3105	-0.3749	-0.3438	-0.2602	-0.3365	-0.3059	-0.2672	-0.3855	-0.3390	-0.2983	-0.3573	-0.3576	-0.3060	-0.1906	-0.2333	-0.2315	-0.2222	-0.1848	-0.1749	-0.1565	-0.2777	-0.3240	-0.2999	-0.3594	-0.3388	-0.2597
203124	Trichodesmium erythraeum IMS101	0	34.10	NA	NA	Aquatic	Aerobic	2.048	3.2189	45.994	54.620	0.192	-0.083	0.368	1.746	1	1	0	0	NA	0.3514	0.1837	-0.1206	-0.2375	-0.2803	-0.2179	-0.1434	-0.1326	-0.1620	-0.1699	-0.1639	-0.0973	-0.0887	-0.1072	-0.0817	-0.0966	-0.0735	-0.0908	-0.0737	-0.0621	-0.0295	-0.0199	-0.0298	-0.0403	-0.0940	-0.0541	-0.0249	-0.0461	-0.0722
203267	Tropheryma whipplei str. Twist	1	46.30	37.0	NA	HostAssociated	Aerobic	-0.075	3.3322	56.224	57.372	0.197	-0.020	0.398	1.619	1	0	1	1	0	-0.0403	-0.2056	-0.3383	-0.3679	-0.4883	-0.4675	-0.3778	-0.3821	-0.3568	-0.3260	-0.3115	-0.4773	-0.2608	-0.2940	-0.2162	-0.1617	-0.2115	-0.2180	-0.2958	-0.2443	-0.1854	-0.2730	-0.2521	-0.4371	-0.2319	-0.0610	-0.2395	-0.2016	-0.0757
203907	Candidatus Blochmannia floridanus	1	27.40	NA	NA	Specialized	NA	-0.349	3.5835	37.205	51.660	0.159	-0.194	0.302	1.697	1	1	0	1	NA	0.0177	-0.1436	-0.2920	-0.2484	-0.3542	-0.3995	-0.3106	-0.2200	-0.3058	-0.2231	-0.1120	-0.0606	-0.0586	-0.0770	-0.0164	-0.0362	0.0036	-0.0288	-0.0946	-0.0980	-0.0449	-0.0643	-0.0730	-0.0119	-0.0464	-0.1505	-0.0895	-0.1323	-0.1583
204536	Sulfurihydrogenibium azorense Az-Fu1	0	32.80	68.0	Mesophilic	Aquatic	Microaerophilic	0.495	NA	39.935	50.806	0.177	-0.067	0.378	1.781	1	1	0	0	1	-0.0121	-0.0800	-0.1301	-0.1530	-0.2549	-0.2887	-0.2371	-0.1489	-0.2061	-0.1556	-0.2067	-0.1086	-0.1522	-0.0520	-0.0625	-0.0638	-0.1166	-0.1368	-0.1255	-0.0916	-0.1476	-0.1063	-0.0862	-0.0328	0.0190	-0.0431	-0.0482	-0.1019	-0.0321
208964	Pseudomonas aeruginosa PAO1	0	66.60	27.5	NA	Multiple	Aerobic	1.835	-0.6931	32.270	43.259	0.352	0.381	0.632	1.863	0	0	0	0	0	2.0942	1.5100	0.5808	0.2885	0.0957	0.0087	-0.0626	-0.2415	-0.2571	-0.2832	-0.3152	-0.3319	-0.3086	-0.3764	-0.3522	-0.3833	-0.3888	-0.4199	-0.3878	-0.4138	-0.4361	-0.4067	-0.4038	-0.3527	-0.3129	-0.3590	-0.3611	-0.3520	-0.4025
211586	Shewanella oneidensis MR-1	0	45.93	NA	NA	Multiple	Facultative	1.635	-0.4155	52.851	52.661	0.247	0.030	0.433	1.793	0	0	0	0	NA	0.6888	0.2870	-0.3174	-0.4942	-0.4688	-0.4853	-0.3829	-0.2865	-0.2948	-0.3152	-0.3602	-0.3642	-0.4093	-0.2976	-0.3488	-0.3813	-0.4202	-0.3483	-0.3641	-0.2943	-0.3224	-0.2875	-0.3706	-0.4075	-0.4156	-0.3799	-0.4532	-0.4552	-0.3179
212717	Clostridium tetani E88	0	28.59	37.0	Mesophilic	Multiple	Anaerobic	1.055	-0.6931	36.064	52.830	0.150	-0.178	0.319	1.643	1	1	0	0	0	-0.0526	-0.0285	-0.1083	-0.1685	-0.2342	-0.1045	-0.1453	-0.1738	-0.1806	-0.2189	-0.1067	-0.1956	-0.1699	-0.1490	-0.2227	-0.2015	-0.1512	-0.1465	-0.1716	-0.1713	-0.0857	-0.1085	-0.1537	-0.1440	-0.2142	-0.1762	-0.1170	-0.1085	-0.1249
213585	Methanosarcina mazei S-6	0	41.40	NA	NA	NA	NA	1.421	NA	52.660	53.113	0.217	0.031	0.436	1.794	0	0	0	0	NA	0.4120	0.1737	-0.1869	-0.3126	-0.3140	-0.3179	-0.2879	-0.2358	-0.2836	-0.2672	-0.2904	-0.2550	-0.2822	-0.3671	-0.3200	-0.2955	-0.2155	-0.2784	-0.2149	-0.2211	-0.1813	-0.1341	-0.2179	-0.2205	-0.2687	-0.2440	-0.2122	-0.3176	-0.3105
214684	Cryptococcus neoformans var. neoformans JEC21	0	48.54	NA	NA	NA	NA	2.947	NA	56.845	56.725	0.213	0.029	0.435	1.634	1	0	1	0	NA	0.4854	0.2811	0.0076	-0.0232	0.1269	0.1987	0.2076	0.2577	0.2628	0.2480	0.2606	0.2572	0.2605	0.2876	0.2788	0.2580	0.2807	0.2959	0.3237	0.3342	0.3253	0.3008	0.3201	0.3079	0.2898	0.3011	0.3356	0.3078	0.2395
216432	Croceibacter atlanticus HTCC2559	0	33.90	NA	NA	Aquatic	Aerobic	1.083	NA	43.078	53.276	0.209	-0.096	0.368	1.705	1	1	0	0	NA	0.3289	0.0133	-0.6350	-0.8732	-0.7558	-0.6250	-0.5385	-0.4239	-0.4194	-0.3928	-0.3143	-0.3703	-0.3785	-0.3949	-0.3917	-0.3649	-0.3456	-0.3511	-0.3762	-0.3875	-0.3270	-0.3141	-0.3440	-0.3305	-0.2801	-0.3753	-0.3317	-0.3001	-0.2372
218497	Chlamydia abortus S26-3	1	39.90	NA	NA	NA	NA	NA	3.1781	51.032	55.748	0.205	-0.034	0.395	1.654	1	0	0	1	NA	0.2269	-0.1424	-0.3568	-0.4478	-0.6160	-0.4780	-0.3437	-0.2378	-0.2577	-0.2216	-0.3406	-0.3403	-0.3195	-0.2090	-0.2842	-0.3709	-0.3294	-0.3183	-0.2309	-0.1416	-0.0871	-0.2354	-0.3556	-0.3764	-0.3906	-0.3063	-0.3122	-0.2609	-0.3158
220668	Lactobacillus plantarum WCFS1	0	44.45	30.0	NA	HostAssociated	Facultative	1.209	0.4700	52.448	53.303	0.227	-0.019	0.406	1.797	0	0	0	0	0	0.7703	0.2715	-0.1719	-0.2193	-0.2453	-0.3062	-0.2791	-0.3163	-0.3792	-0.2773	-0.3248	-0.4185	-0.3512	-0.3822	-0.3557	-0.3944	-0.3835	-0.3683	-0.2376	-0.2969	-0.3532	-0.3180	-0.2586	-0.3058	-0.3209	-0.3653	-0.2905	-0.2182	-0.2418
221109	Oceanobacillus iheyensis HTE831	0	35.70	30.0	ModerateHalophilic	Multiple	Aerobic	1.289	NA	45.889	54.931	0.196	-0.123	0.347	1.689	1	1	0	0	0	0.2259	0.1049	-0.1050	-0.1272	-0.1127	-0.1091	-0.1184	-0.1291	-0.1799	-0.2079	-0.1238	-0.1323	-0.1678	-0.1365	-0.1333	-0.1968	-0.1389	-0.0973	-0.0956	-0.0884	-0.1377	-0.1576	-0.2126	-0.1504	-0.0958	-0.0495	-0.0862	-0.1152	-0.1377
223926	Vibrio parahaemolyticus RIMD 2210633	0	45.40	25.0	NA	Aquatic	Facultative	1.642	-1.6094	52.154	51.817	0.287	0.119	0.486	1.816	0	0	0	0	0	0.5460	0.1364	-0.4223	-0.3989	-0.3957	-0.3314	-0.2723	-0.2844	-0.2668	-0.2840	-0.2424	-0.2910	-0.2732	-0.3024	-0.2845	-0.2551	-0.2832	-0.2822	-0.3033	-0.2744	-0.2531	-0.2922	-0.2765	-0.2644	-0.3163	-0.2971	-0.2864	-0.3108	-0.2689
224308	Bacillus subtilis subsp. subtilis str. 168	0	43.50	30.0	NA	Terrestrial	Facultative	1.439	-0.8440	54.898	54.947	0.242	0.030	0.437	1.771	0	0	0	0	0	0.5273	0.2838	-0.0520	-0.0944	-0.0750	-0.1199	-0.1705	-0.2094	-0.2287	-0.2576	-0.1924	-0.2346	-0.2320	-0.2797	-0.2463	-0.2169	-0.2092	-0.2383	-0.2336	-0.1871	-0.2432	-0.2328	-0.2926	-0.2994	-0.2734	-0.2349	-0.3083	-0.2724	-0.3046
224324	Aquifex aeolicus VF5	0	43.32	96.0	NA	Specialized	Aerobic	0.464	0.5878	48.200	48.336	0.181	0.026	0.427	1.884	1	0	0	0	1	0.1243	0.0095	-0.1240	-0.2155	-0.1955	-0.1216	-0.0426	-0.0539	-0.1893	-0.1385	-0.0788	-0.1350	-0.1302	-0.1981	-0.1751	-0.1153	-0.1643	-0.1440	-0.1199	-0.0730	-0.0991	-0.1336	-0.1492	-0.1430	-0.1391	-0.2367	-0.2251	-0.1683	-0.1752
224325	Archaeoglobus fulgidus DSM 4304	0	48.60	83.0	NA	Aquatic	Anaerobic	0.779	1.3863	49.410	49.671	0.201	0.031	0.430	1.826	1	0	0	0	1	0.3049	0.1550	-0.0124	0.0014	-0.0801	-0.0729	-0.1161	-0.1365	-0.1222	-0.0644	-0.0349	-0.0329	-0.0085	0.0279	-0.0428	-0.0354	-0.0633	-0.1151	-0.1128	-0.0808	-0.0457	-0.1291	-0.0742	-0.1479	-0.0544	-0.1174	-0.1196	-0.0099	-0.0908
224914	Brucella melitensis bv. 1 str. 16M	1	57.24	37.0	NA	HostAssociated	Aerobic	1.192	0.6931	44.195	48.020	0.290	0.185	0.522	1.855	1	0	0	1	0	0.8067	0.6852	0.2280	0.0193	-0.0750	-0.1007	-0.1781	-0.2455	-0.2560	-0.3621	-0.4808	-0.5026	-0.5002	-0.3718	-0.4603	-0.4613	-0.5273	-0.4858	-0.4539	-0.4844	-0.4144	-0.4455	-0.5209	-0.4985	-0.4562	-0.5358	-0.5170	-0.4447	-0.4180
226185	Enterococcus faecalis V583	0	37.35	37.0	NA	Multiple	Facultative	1.212	-0.6931	47.364	52.842	0.223	-0.053	0.389	1.850	1	1	0	0	0	0.2828	0.0774	-0.1798	-0.2635	-0.3241	-0.3107	-0.2144	-0.2489	-0.2556	-0.1825	-0.1048	-0.2232	-0.2336	-0.2155	-0.1866	-0.1465	-0.1816	-0.2227	-0.2023	-0.2079	-0.2618	-0.2842	-0.2692	-0.2369	-0.2560	-0.2426	-0.2329	-0.1897	-0.2104
226186	Bacteroides thetaiotaomicron VPI-5482	0	42.82	NA	NA	HostAssociated	Anaerobic	1.840	0.3853	54.416	53.902	0.254	0.058	0.456	1.719	0	0	0	0	NA	0.7669	0.1214	-0.6640	-0.8650	-0.5477	-0.4022	-0.3508	-0.3640	-0.3635	-0.3373	-0.3586	-0.3535	-0.3248	-0.3023	-0.2661	-0.3458	-0.3693	-0.3615	-0.3550	-0.3403	-0.2851	-0.3002	-0.3297	-0.3004	-0.2726	-0.2723	-0.3383	-0.2861	-0.3063
227377	Coxiella burnetii RSA 493	1	42.34	37.0	NA	HostAssociated	Facultative	0.794	2.0794	53.652	54.475	0.210	0.003	0.414	1.853	1	0	0	1	0	0.2945	0.2135	-0.0859	-0.3328	-0.4337	-0.4573	-0.4630	-0.3162	-0.2925	-0.2241	-0.2450	-0.1903	-0.2236	-0.2283	-0.1865	-0.2131	-0.1716	-0.2314	-0.3300	-0.3834	-0.2228	-0.1273	-0.0378	-0.1144	-0.1167	-0.2131	-0.1575	-0.1722	-0.1723
227882	Streptomyces avermitilis MA-4680 = NBRC 14893	0	70.60	NA	NA	Multiple	Aerobic	2.348	NA	33.336	48.181	0.267	0.260	0.562	1.660	0	0	0	0	NA	1.6554	1.3201	0.7285	0.4865	0.3043	0.2044	0.1423	0.0242	0.0380	-0.0483	-0.1002	-0.0808	-0.1278	-0.1934	-0.2264	-0.1392	-0.1832	-0.1803	-0.1552	-0.1706	-0.2093	-0.1342	-0.2670	-0.1772	-0.1863	-0.2006	-0.2052	-0.2107	-0.2206
228410	Nitrosomonas europaea ATCC 19718	0	50.70	NA	NA	Multiple	Aerobic	1.034	2.9178	52.838	53.075	0.271	0.127	0.486	1.778	0	0	0	0	NA	0.7182	0.4380	-0.1452	-0.3850	-0.4292	-0.2646	-0.3362	-0.3458	-0.4302	-0.4456	-0.4595	-0.4469	-0.4404	-0.4505	-0.3043	-0.2535	-0.4054	-0.2535	-0.2948	-0.2146	-0.2876	-0.4448	-0.4818	-0.3645	-0.2788	-0.2957	-0.2697	-0.2968	-0.2464
228908	Nanoarchaeum equitans	1	31.60	NA	NA	HostAssociated	Anaerobic	-0.712	-0.2877	41.389	53.047	0.156	-0.086	0.363	1.808	1	1	0	1	NA	-0.3706	-0.1355	-0.0922	-0.0849	-0.1615	-0.1512	-0.0974	-0.1261	-0.1338	-0.1747	-0.1220	-0.1625	-0.0841	-0.0789	-0.1970	-0.1707	-0.0701	-0.0476	-0.2314	-0.1051	-0.1003	-0.1357	-0.0212	-0.0660	-0.0733	-0.1938	0.0027	-0.1762	-0.0682
233412	Haemophilus ducreyi 35000HP	0	38.20	36.0	NA	HostAssociated	Anaerobic	0.530	0.5878	45.384	50.030	0.232	-0.046	0.390	1.956	0	0	0	0	0	0.1472	-0.1087	-0.4304	-0.4687	-0.3625	-0.3685	-0.3715	-0.3709	-0.2858	-0.1799	-0.2242	-0.1834	-0.1856	-0.1506	-0.1858	-0.2803	-0.3439	-0.3526	-0.2192	-0.1997	-0.2198	-0.1916	-0.1932	-0.2475	-0.2554	-0.1395	-0.1837	-0.2892	-0.2581
234267	Candidatus Solibacter usitatus Ellin6076	0	61.90	30.0	Mesophilic	Terrestrial	Aerobic	2.299	NA	42.273	50.628	0.273	0.223	0.544	1.721	0	0	0	0	0	1.3279	0.9749	0.2948	0.0016	-0.0008	-0.0516	-0.1512	-0.1440	-0.1453	-0.1762	-0.1617	-0.1544	-0.1473	-0.2362	-0.1964	-0.2343	-0.2228	-0.2148	-0.2024	-0.2746	-0.2117	-0.2601	-0.2319	-0.1976	-0.1973	-0.2389	-0.2503	-0.2571	-0.2109
235909	Geobacillus kaustophilus HTA426	0	51.99	NA	NA	Aquatic	Aerobic	1.279	NA	47.231	48.083	0.236	0.080	0.460	1.896	0	0	0	0	NA	0.6460	0.3920	0.0057	-0.1122	-0.2282	-0.1958	-0.2358	-0.2050	-0.2051	-0.2521	-0.2241	-0.2585	-0.2513	-0.2072	-0.2776	-0.2842	-0.3026	-0.3112	-0.2895	-0.2363	-0.2833	-0.3432	-0.2864	-0.2811	-0.2059	-0.2133	-0.2561	-0.2327	-0.2981
237561	Candida albicans SC5314	0	33.48	NA	NA	NA	NA	2.659	NA	43.961	53.574	0.193	-0.102	0.362	NA	1	1	0	0	NA	0.1971	-0.0617	-0.2997	-0.2663	-0.1750	-0.1062	-0.0140	-0.0110	-0.0153	0.0115	0.0835	0.0262	0.0026	0.0341	0.0194	0.0372	0.0552	0.0222	0.0246	-0.0031	-0.0097	0.0186	0.0294	-0.0015	0.0134	0.0249	-0.0092	-0.0288	-0.0221
240015	Acidobacterium capsulatum ATCC 51196	0	60.50	30.0	NA	Multiple	Aerobic	1.418	NA	43.183	49.923	0.277	0.178	0.517	1.803	0	0	0	0	0	1.5073	1.1749	0.5093	0.1182	0.0237	-0.0511	-0.1630	-0.2451	-0.2650	-0.2813	-0.2664	-0.3057	-0.3847	-0.4052	-0.3988	-0.3363	-0.3368	-0.3969	-0.4055	-0.4221	-0.4418	-0.3095	-0.3648	-0.4336	-0.4233	-0.4014	-0.3701	-0.3799	-0.3779
242507	Magnaporthe oryzae	0	51.59	NA	NA	NA	NA	3.713	NA	51.856	56.329	0.233	0.094	0.474	1.623	0	0	0	0	NA	0.3976	-0.0185	-0.4691	-0.2497	0.1250	0.3045	0.3178	0.3108	0.2939	0.2775	0.2378	0.2114	0.1907	0.1592	0.1495	0.1156	0.1166	0.0951	0.0493	0.0510	0.0319	0.0219	0.0282	-0.0153	-0.0113	-0.0096	-0.0368	-0.0150	-0.0777
243090	Rhodopirellula baltica SH 1	0	55.40	28.0	NA	Aquatic	Aerobic	1.966	2.3026	51.400	52.941	0.243	0.141	0.497	1.808	0	0	0	0	0	0.3401	0.2925	0.0217	-0.1770	-0.2287	-0.2178	-0.2901	-0.2897	-0.2761	-0.2955	-0.3890	-0.4901	-0.4730	-0.4696	-0.4060	-0.4006	-0.4585	-0.4233	-0.4595	-0.4963	-0.5004	-0.4859	-0.4917	-0.4933	-0.4528	-0.4722	-0.4543	-0.4042	-0.4172
243159	Acidithiobacillus ferrooxidans ATCC 23270	0	58.80	32.5	NA	Multiple	Facultative	1.093	NA	47.973	52.519	0.262	0.166	0.506	1.800	0	0	0	0	0	0.8765	0.6199	0.0487	-0.3579	-0.3611	-0.3342	-0.2912	-0.2765	-0.3783	-0.3142	-0.2865	-0.2927	-0.2714	-0.3091	-0.2297	-0.2956	-0.3316	-0.3112	-0.3363	-0.3165	-0.2049	-0.2332	-0.3248	-0.4097	-0.3230	-0.2523	-0.2932	-0.2827	-0.1920
243230	Deinococcus radiodurans R1	0	66.61	33.5	NA	Terrestrial	Aerobic	1.189	0.4055	36.979	48.452	0.286	0.281	0.573	1.789	0	0	0	0	0	2.0304	1.8868	1.2327	0.8171	0.5845	0.5263	0.3954	0.3390	0.2037	0.2230	0.1340	0.0905	0.0362	0.1023	-0.0172	0.0229	-0.0006	-0.0081	-0.0690	-0.0242	-0.0903	-0.0833	-0.1732	-0.1668	-0.0529	-0.0432	-0.0594	-0.1310	-0.1571
243232	Methanocaldococcus jannaschii DSM 2661	0	31.27	85.0	ModerateHalophilic	Aquatic	Anaerobic	0.554	-0.6931	38.751	52.239	0.163	-0.145	0.332	1.799	1	1	0	0	1	-0.1167	-0.0251	-0.0260	-0.1063	-0.0696	-0.0643	0.0104	-0.0554	-0.0182	-0.0029	0.0046	0.0160	-0.0312	-0.0929	-0.1217	-0.0518	-0.0826	-0.0366	0.0110	-0.0145	-0.0932	-0.0758	-0.1275	0.0452	-0.0674	-0.0569	-0.1125	-0.0967	-0.0673
243233	Methylococcus capsulatus str. Bath	0	63.60	45.0	NA	Multiple	Aerobic	1.195	0.6259	40.151	49.267	0.281	0.257	0.560	1.771	0	0	0	0	0	1.3318	0.8676	0.2966	-0.0334	-0.1454	-0.1405	-0.1322	-0.1515	-0.2276	-0.2505	-0.2175	-0.2976	-0.3573	-0.3400	-0.2962	-0.2656	-0.3070	-0.3545	-0.3191	-0.3291	-0.4054	-0.3745	-0.3457	-0.2991	-0.2890	-0.2670	-0.2931	-0.2872	-0.3681
243265	Photorhabdus luminescens subsp. laumondii TTO1	0	42.80	NA	NA	HostAssociated	Facultative	1.739	-0.6931	53.703	54.820	0.242	0.037	0.437	1.739	0	0	0	0	NA	0.4314	0.1230	-0.2405	-0.3100	-0.2964	-0.3638	-0.3451	-0.3171	-0.3329	-0.2868	-0.1888	-0.3147	-0.2893	-0.2133	-0.2663	-0.2267	-0.2116	-0.2704	-0.2217	-0.1934	-0.1678	-0.1538	-0.1591	-0.1735	-0.2582	-0.2850	-0.2842	-0.2899	-0.2282
243273	Mycoplasma genitalium G37	0	31.70	37.0	Mesophilic	HostAssociated	Facultative	-0.545	2.4849	42.403	54.116	0.221	-0.066	0.382	1.726	1	1	0	0	0	0.1244	-0.2273	-0.4594	-0.6197	-0.5733	-0.3914	-0.4391	-0.4609	-0.5309	-0.5081	-0.4543	-0.3544	-0.2815	-0.2227	-0.4323	-0.3386	-0.4097	-0.3467	-0.2685	-0.4734	-0.5016	-0.6161	-0.4400	-0.3219	-0.2404	-0.2032	-0.2813	-0.1947	-0.1438
243274	Thermotoga maritima MSB8	0	46.20	80.0	NA	Specialized	Anaerobic	0.621	0.1823	50.406	50.625	0.208	0.078	0.457	1.831	1	0	0	0	1	0.1048	0.1559	0.0306	-0.0421	-0.0240	-0.1613	-0.2992	-0.4646	-0.3964	-0.3278	-0.2523	-0.2578	-0.1606	-0.2685	-0.2815	-0.2117	-0.2048	-0.2882	-0.1489	-0.1533	-0.1200	-0.1707	-0.1366	-0.1491	-0.1336	-0.2315	-0.2053	-0.1996	-0.1788
243275	Treponema denticola ATCC 35405	0	37.90	36.0	NA	HostAssociated	Anaerobic	1.045	1.6094	51.973	55.052	0.199	-0.055	0.391	1.810	1	1	0	0	0	0.2440	-0.1015	-0.4504	-0.4394	-0.4346	-0.5263	-0.4402	-0.4909	-0.4546	-0.4282	-0.4717	-0.4611	-0.4145	-0.4959	-0.4699	-0.4591	-0.4558	-0.4343	-0.4304	-0.3916	-0.3893	-0.2914	-0.2721	-0.2622	-0.2804	-0.3820	-0.3739	-0.3161	-0.2919
243365	Chromobacterium violaceum ATCC 12472	0	64.80	25.0	NA	Multiple	Facultative	1.558	-0.2231	33.944	43.585	0.350	0.367	0.626	1.942	0	0	0	0	0	1.5783	1.1524	0.3938	0.1561	0.0583	-0.0855	-0.1157	-0.2288	-0.3108	-0.4137	-0.3309	-0.3710	-0.3911	-0.4547	-0.4263	-0.4308	-0.4537	-0.4991	-0.4229	-0.5036	-0.5134	-0.5333	-0.4786	-0.5511	-0.5497	-0.4885	-0.4837	-0.4816	-0.4836
251221	Gloeobacter violaceus PCC 7421	0	62.00	NA	NA	Terrestrial	NA	1.539	4.2767	42.190	50.380	0.264	0.210	0.531	1.753	0	0	0	0	NA	1.5836	1.1441	0.5791	0.1522	-0.0009	0.0133	-0.0401	-0.0916	-0.1391	-0.1757	-0.1970	-0.2073	-0.1908	-0.1852	-0.1364	-0.1930	-0.2600	-0.2715	-0.2263	-0.2209	-0.3004	-0.2737	-0.2494	-0.2750	-0.3391	-0.3213	-0.2544	-0.3243	-0.3459
255470	Dehalococcoides mccartyi CBDB1	0	48.90	35.0	Mesophilic	Multiple	Anaerobic	0.385	NA	52.186	51.381	0.250	0.121	0.485	1.851	0	0	0	0	0	0.4973	0.2709	-0.2590	-0.5440	-0.7753	-0.7074	-0.6440	-0.5266	-0.5894	-0.5184	-0.5337	-0.6071	-0.5290	-0.5279	-0.4958	-0.4934	-0.4906	-0.4066	-0.4408	-0.4925	-0.3642	-0.3810	-0.4099	-0.4921	-0.3994	-0.3688	-0.4765	-0.4426	-0.3921
257314	Lactobacillus johnsonii NCC 533	0	34.60	30.0	NA	HostAssociated	Facultative	0.689	-0.1054	42.795	52.216	0.226	-0.074	0.378	1.765	1	1	0	0	0	0.2201	-0.0696	-0.4379	-0.4310	-0.3873	-0.4136	-0.4057	-0.3613	-0.3724	-0.2815	-0.3096	-0.2956	-0.3123	-0.2417	-0.2711	-0.2790	-0.2720	-0.3171	-0.3744	-0.3106	-0.3217	-0.2571	-0.2790	-0.2343	-0.1647	-0.2890	-0.2672	-0.2459	-0.2775
258594	Rhodopseudomonas palustris CGA009	0	66.00	27.5	NA	Multiple	Facultative	1.674	2.1972	36.241	45.967	0.312	0.294	0.584	1.811	0	0	0	0	0	1.8845	1.3980	0.5477	0.0393	-0.0549	-0.1069	-0.1953	-0.2259	-0.3132	-0.3120	-0.3105	-0.4120	-0.3559	-0.4018	-0.4540	-0.4658	-0.4173	-0.4433	-0.4922	-0.5630	-0.5094	-0.5224	-0.4236	-0.4677	-0.4442	-0.5158	-0.4959	-0.4413	-0.4618
259536	Psychrobacter arcticus 273-4	0	42.80	22.0	NA	Specialized	NA	0.975	NA	49.756	50.600	0.255	0.011	0.425	1.764	0	0	0	0	0	0.8503	0.5060	-0.0149	-0.2161	-0.4241	-0.4440	-0.4180	-0.4001	-0.4217	-0.4354	-0.4566	-0.5207	-0.4368	-0.5084	-0.3944	-0.3137	-0.3370	-0.3246	-0.2873	-0.3244	-0.2995	-0.3397	-0.3348	-0.2845	-0.3229	-0.3592	-0.2920	-0.3686	-0.3062
262768	Onion yellows phytoplasma OY-M	1	27.80	NA	NA	HostAssociated	Aerobic	-0.159	NA	40.308	51.438	0.220	-0.039	0.400	1.936	1	1	0	1	NA	-0.0756	-0.0696	-0.1688	-0.1256	-0.1154	-0.1146	-0.0578	-0.0743	-0.1688	-0.2153	-0.1555	-0.0892	-0.0284	-0.0483	0.0750	0.1193	0.1299	0.0486	-0.0141	-0.1909	-0.1130	0.0226	0.0538	0.0205	-0.0629	-0.1437	-0.2178	-0.0696	0.0078
263358	Verrucosispora maris AB-18-032	0	70.89	NA	NA	NA	NA	1.907	NA	32.676	46.990	0.275	0.283	0.572	1.726	0	0	0	0	NA	1.0480	0.6537	0.1169	-0.0464	-0.0866	-0.1568	-0.1583	-0.2034	-0.2551	-0.2530	-0.2883	-0.2585	-0.2849	-0.2613	-0.2594	-0.3135	-0.2987	-0.3414	-0.3154	-0.3115	-0.2791	-0.2684	-0.3435	-0.2886	-0.3350	-0.3228	-0.3402	-0.3074	-0.3363
263820	Picrophilus torridus DSM 9790	0	36.00	60.0	NA	Specialized	Aerobic	0.436	1.7918	43.138	46.655	0.148	-0.152	0.331	1.912	1	1	0	0	1	-0.0032	-0.1763	-0.3191	-0.4231	-0.5050	-0.4774	-0.4231	-0.4706	-0.4317	-0.3834	-0.3542	-0.4384	-0.2873	-0.3037	-0.2328	-0.2595	-0.3431	-0.3411	-0.1905	-0.3246	-0.3327	-0.2946	-0.2690	-0.2320	-0.3899	-0.2941	-0.2514	-0.2931	-0.2168
264462	Bdellovibrio bacteriovorus HD100	1	43.30	NA	NA	NA	NA	1.101	0.3365	49.559	49.574	0.333	0.240	0.558	1.879	1	0	0	1	NA	0.9939	0.9599	0.6149	-0.0343	-0.5355	-0.4933	-0.4496	-0.4024	-0.4183	-0.3765	-0.4144	-0.3843	-0.3737	-0.4068	-0.4112	-0.4298	-0.4562	-0.4284	-0.4042	-0.4304	-0.4631	-0.5451	-0.4863	-0.5125	-0.5179	-0.4057	-0.4191	-0.4098	-0.4421
266834	Sinorhizobium meliloti 1021	1	62.16	27.5	NA	Multiple	Aerobic	1.901	0.4055	41.394	49.739	0.264	0.197	0.527	1.732	1	0	0	1	0	1.4224	1.0537	0.2597	-0.1164	-0.1592	-0.2209	-0.2417	-0.2253	-0.3188	-0.3455	-0.3665	-0.3198	-0.3853	-0.3079	-0.3366	-0.3880	-0.3571	-0.4206	-0.4094	-0.3230	-0.3859	-0.4047	-0.3955	-0.4008	-0.3870	-0.3944	-0.2702	-0.3364	-0.3117
266940	Kineococcus radiotolerans SRS30216 = ATCC BAA-149	0	74.21	32.0	NA	Multiple	Aerobic	1.601	NA	30.061	46.239	0.251	0.251	0.552	1.670	0	0	0	0	0	1.4266	1.0492	0.4851	0.2709	0.0855	0.0796	-0.0712	-0.0340	-0.0565	-0.1323	-0.1101	-0.1470	-0.1420	-0.0692	-0.1147	-0.1984	-0.1469	-0.1862	-0.1770	-0.1706	-0.2455	-0.1771	-0.1682	-0.2114	-0.1896	-0.1074	-0.0932	-0.0991	-0.1154
267377	Methanococcus maripaludis S2	0	33.30	NA	NA	Aquatic	Anaerobic	0.572	NA	42.660	52.505	0.209	-0.022	0.408	1.818	1	1	0	0	NA	-0.0444	-0.2372	-0.4319	-0.4425	-0.4366	-0.4469	-0.3406	-0.3871	-0.3367	-0.4124	-0.3768	-0.3372	-0.2862	-0.2984	-0.3013	-0.2794	-0.2216	-0.2256	-0.1764	-0.2306	-0.2729	-0.2505	-0.2676	-0.3049	-0.2505	-0.2963	-0.2909	-0.2961	-0.2386
267608	Ralstonia solanacearum GMI1000	0	66.96	NA	NA	Multiple	Aerobic	1.760	1.3863	33.752	44.926	0.328	0.322	0.600	1.844	0	0	0	0	NA	2.0794	1.6578	0.7104	0.2732	0.0706	-0.0790	-0.2044	-0.1725	-0.2658	-0.3083	-0.2660	-0.2222	-0.2953	-0.3362	-0.4180	-0.3380	-0.3955	-0.3960	-0.4546	-0.4609	-0.4143	-0.4801	-0.4350	-0.3879	-0.4093	-0.3805	-0.4067	-0.3383	-0.3913
267671	Leptospira interrogans serovar Copenhageni str. Fiocruz L1-130	0	35.01	29.0	NA	HostAssociated	Aerobic	1.547	2.1972	47.622	54.653	0.206	-0.021	0.406	1.794	1	1	0	0	0	-0.0306	-0.1218	-0.4276	-0.5665	-0.5797	-0.4699	-0.4327	-0.3587	-0.3549	-0.3323	-0.3198	-0.2774	-0.2432	-0.2547	-0.2982	-0.2717	-0.2399	-0.1788	-0.1947	-0.2247	-0.1911	-0.1602	-0.1385	-0.1869	-0.2047	-0.2374	-0.2030	-0.2246	-0.2586
269084	Synechococcus elongatus PCC 6301	0	55.50	NA	Mesophilic	Aquatic	NA	0.992	1.8083	51.850	53.976	0.244	0.122	0.478	1.776	0	0	0	0	NA	0.9918	0.5446	-0.1355	-0.3785	-0.3417	-0.3416	-0.2758	-0.3951	-0.3821	-0.2817	-0.3902	-0.4170	-0.3863	-0.4137	-0.3688	-0.2707	-0.3175	-0.3133	-0.3029	-0.1304	-0.2772	-0.3628	-0.2635	-0.3334	-0.1851	-0.2252	-0.3211	-0.2754	-0.3190
269800	Thermobifida fusca YX	0	67.50	52.5	NA	Multiple	Aerobic	1.293	NA	36.761	49.848	0.269	0.275	0.568	1.667	0	0	0	0	0	1.1310	0.8734	0.3637	0.2343	0.1574	0.1269	0.0036	0.0318	0.0640	-0.0133	-0.0183	-0.0549	-0.1504	-0.1729	-0.1614	-0.2165	-0.1620	-0.1076	-0.1430	-0.2217	-0.1270	-0.1211	-0.1908	-0.2168	-0.2568	-0.1639	-0.2637	-0.3452	-0.2998
272557	Aeropyrum pernix K1	0	56.30	92.5	Mesophilic	Specialized	Aerobic	0.513	1.3863	45.377	48.107	0.150	0.001	0.401	1.883	1	0	0	0	1	0.2921	0.1128	0.0017	-0.1260	-0.1956	-0.1487	-0.0443	-0.2399	-0.1314	-0.0753	0.0060	-0.0799	-0.1110	-0.1332	-0.1671	-0.1329	-0.0889	-0.1454	-0.1130	-0.1315	-0.1105	-0.2000	-0.1520	-0.1497	-0.0380	-0.1161	0.0258	-0.0172	-0.1072
272558	Bacillus halodurans C-125	0	43.70	NA	NA	Multiple	Facultative	1.436	-0.5108	55.696	56.365	0.207	-0.061	0.380	1.728	0	0	0	0	NA	0.3661	0.2690	0.0034	0.0043	-0.1054	-0.1966	-0.1952	-0.1253	-0.1772	-0.1381	-0.1636	-0.0948	-0.1186	-0.1281	-0.1146	-0.1003	-0.2212	-0.2330	-0.1577	-0.1286	-0.0775	-0.1383	-0.1417	-0.1341	-0.1037	-0.0580	-0.0954	-0.0762	-0.1721
272567	Geobacillus stearothermophilus 10	0	52.61	72.0	Mesophilic	Terrestrial	Aerobic	1.302	NA	46.269	47.540	0.237	0.089	0.465	1.886	1	0	0	0	1	0.7204	0.4871	0.1174	0.0004	-0.1518	-0.0820	-0.0978	-0.1773	-0.3209	-0.2254	-0.2531	-0.2911	-0.3170	-0.3095	-0.3645	-0.3375	-0.3150	-0.3287	-0.3193	-0.2277	-0.1705	-0.2762	-0.3516	-0.2981	-0.2073	-0.2045	-0.2002	-0.2260	-0.2442
272623	Lactococcus lactis subsp. lactis Il1403	0	35.30	40.0	NA	Multiple	Facultative	0.861	-0.3567	44.379	51.514	0.222	-0.054	0.390	1.804	1	1	0	0	0	0.2331	-0.1260	-0.5045	-0.4967	-0.4674	-0.5593	-0.4203	-0.3155	-0.3438	-0.2431	-0.2569	-0.2486	-0.2644	-0.2812	-0.3045	-0.2896	-0.3277	-0.2911	-0.2768	-0.2029	-0.2256	-0.2342	-0.2688	-0.3325	-0.2330	-0.2920	-0.1926	-0.2861	-0.2599
272626	Listeria innocua Clip11262	0	37.35	33.5	NA	Multiple	Facultative	1.129	-0.5108	48.138	53.512	0.234	-0.020	0.409	1.764	1	1	0	0	0	0.4854	0.2869	-0.0016	-0.1190	-0.0720	-0.0475	-0.0215	-0.0404	-0.0159	-0.0099	-0.0191	-0.0305	-0.0723	-0.0497	-0.0661	-0.0049	-0.0034	-0.0511	-0.0783	-0.0558	-0.0553	-0.1081	-0.0260	-0.0825	-0.0677	-0.0629	-0.0554	-0.0879	-0.0712
272631	Mycobacterium leprae TN	1	57.80	37.0	Mesophilic	HostAssociated	Aerobic	1.184	5.4806	49.621	55.248	0.256	0.177	0.512	1.625	1	0	0	1	0	0.4141	0.2306	-0.0415	-0.1600	-0.2831	-0.0902	-0.1453	-0.0325	-0.1598	-0.3174	-0.2583	-0.2113	-0.3120	-0.2520	-0.2772	-0.3694	-0.4399	-0.3749	-0.2466	-0.2942	-0.2779	-0.3436	-0.2943	-0.3128	-0.4352	-0.3517	-0.4143	-0.4308	-0.3432
272632	Mycoplasma mycoides subsp. mycoides SC str. PG1	0	24.00	37.0	Mesophilic	HostAssociated	Facultative	0.192	0.7885	31.084	49.279	0.190	-0.143	0.341	1.736	1	1	0	0	0	0.0266	-0.1873	-0.1920	-0.0902	-0.0439	-0.1108	-0.0723	-0.0811	-0.1749	-0.1734	-0.0444	0.0134	-0.0716	-0.0798	-0.1064	-0.1408	-0.2004	-0.1894	-0.1593	-0.1897	-0.1991	-0.0946	-0.2230	-0.0826	-0.0940	-0.0093	-0.1499	-0.1966	-0.2798
272633	Mycoplasma penetrans HF-2	1	25.70	37.0	Mesophilic	HostAssociated	Facultative	0.306	NA	33.027	50.215	0.204	-0.117	0.362	1.693	1	1	0	1	0	0.0145	-0.2412	-0.4625	-0.3848	-0.5027	-0.6297	-0.4275	-0.3870	-0.3507	-0.3694	-0.3037	-0.3256	-0.3711	-0.3800	-0.3211	-0.3995	-0.3322	-0.3594	-0.2293	-0.3235	-0.2591	-0.3483	-0.2318	-0.3354	-0.2501	-0.3471	-0.4005	-0.3877	-0.2503
272634	Mycoplasma pneumoniae M129	0	40.00	37.0	Mesophilic	HostAssociated	Facultative	-0.203	1.7918	52.213	52.366	0.253	0.024	0.435	1.827	0	0	0	0	0	0.2341	-0.1684	-0.4783	-0.5008	-0.5667	-0.5263	-0.4614	-0.4331	-0.4383	-0.3598	-0.4030	-0.4906	-0.4821	-0.2818	-0.4622	-0.5362	-0.5828	-0.6289	-0.5910	-0.5280	-0.5957	-0.5294	-0.3996	-0.5950	-0.5392	-0.2815	-0.3217	-0.3392	-0.4982
272635	Mycoplasma pulmonis UAB CTIP	0	26.60	37.0	Mesophilic	HostAssociated	Facultative	-0.037	0.4055	35.280	50.517	0.197	-0.107	0.364	1.760	1	1	0	0	0	0.0582	-0.0598	-0.3936	-0.3963	-0.4242	-0.3698	-0.3846	-0.3339	-0.4275	-0.4128	-0.3667	-0.2905	-0.3199	-0.3333	-0.3875	-0.4587	-0.4214	-0.2951	-0.1993	-0.1957	-0.2618	-0.3651	-0.2800	-0.2771	-0.2542	-0.3068	-0.3564	-0.3394	-0.2286
272844	Pyrococcus abyssi GE5	0	44.70	103.0	NA	Aquatic	Anaerobic	0.570	-0.4780	49.686	50.777	0.150	-0.071	0.366	1.838	1	0	0	0	1	0.0147	-0.0765	-0.1010	-0.0824	-0.0220	-0.1266	-0.0865	-0.0837	-0.1004	-0.0284	-0.0103	-0.0155	-0.0578	-0.0607	-0.1002	-0.1549	-0.1066	-0.1157	0.0074	-0.1586	-0.0967	-0.1043	-0.0750	-0.0842	-0.0754	-0.1040	-0.1332	-0.0550	-0.0275
273063	Sulfolobus tokodaii str. 7	0	32.80	80.0	NA	Specialized	Aerobic	0.991	1.7918	42.417	54.823	0.157	-0.135	0.332	1.711	1	1	0	0	1	-0.0634	-0.0549	0.0282	0.0201	0.0611	0.0869	0.0328	0.0478	0.0150	-0.0221	0.0300	0.0111	0.0312	0.0451	0.0086	0.0262	0.0828	0.1133	0.1308	0.0747	0.0361	0.0287	0.0343	0.0695	0.1182	0.0678	0.0398	-0.0177	0.0550
273075	Thermoplasma acidophilum DSM 1728	0	46.00	59.0	NA	Specialized	Facultative	0.448	0.9163	50.895	51.063	0.181	-0.001	0.416	1.796	1	0	0	0	1	0.1790	0.0031	-0.0681	-0.1620	-0.0626	-0.0792	-0.1730	-0.2013	-0.2665	-0.2232	-0.2666	-0.2094	-0.1453	-0.2326	-0.1880	-0.1819	-0.1091	-0.1800	-0.2323	-0.2219	-0.2509	-0.1982	-0.1938	-0.2731	-0.1522	-0.1636	-0.1955	-0.2094	-0.2356
273116	Thermoplasma volcanium GSS1	0	39.90	60.0	NA	Specialized	Facultative	0.460	0.9163	52.277	54.998	0.172	-0.059	0.383	1.709	1	0	0	0	1	0.0878	-0.0037	-0.1167	-0.1164	-0.0880	-0.0154	-0.0751	-0.1286	-0.0635	-0.1484	-0.1048	-0.0187	-0.0441	-0.0406	-0.0370	-0.0673	-0.1184	-0.1315	-0.0585	-0.0290	-0.1407	-0.1658	-0.1751	-0.2071	-0.1535	-0.1215	-0.0965	-0.1326	-0.2093
273121	Wolinella succinogenes DSM 1740	0	48.50	NA	NA	HostAssociated	Microaerophilic	0.747	0.0000	51.020	50.323	0.192	-0.067	0.375	1.854	0	0	0	0	NA	0.6616	0.1925	-0.2710	-0.3350	-0.3383	-0.2558	-0.3874	-0.3049	-0.3038	-0.3716	-0.2621	-0.3544	-0.4075	-0.4031	-0.4610	-0.4741	-0.4175	-0.4118	-0.3483	-0.3501	-0.3945	-0.3636	-0.3921	-0.2417	-0.3163	-0.2950	-0.2223	-0.1961	-0.2061
2769	Chondrus crispus (carragheen)	0	52.86	NA	NA	NA	NA	NA	NA	58.375	58.997	0.209	0.031	0.434	NA	1	0	1	0	NA	0.1352	0.0852	-0.0448	0.0212	0.0919	0.1414	0.0592	0.0186	0.0241	0.0649	0.0703	0.0605	0.0386	0.0229	0.0242	0.0333	0.0258	0.0391	0.0305	0.0387	0.0245	0.0282	-0.0342	0.0252	-0.0032	-0.0113	-0.0544	-0.0330	0.0025
27923	Mnemiopsis leidyi	0	39.10	NA	NA	NA	NA	5.049	NA	56.782	57.300	0.220	0.033	0.440	1.631	1	0	1	0	NA	0.1519	0.0801	-0.0117	0.0038	0.0440	0.0689	0.0859	0.0780	0.0664	0.0346	0.0100	0.0324	0.0073	0.0250	0.0338	0.0148	-0.0022	0.0070	-0.0120	0.0052	0.0094	-0.0088	0.0036	0.0009	0.0226	-0.0202	-0.0140	0.0032	-0.0120
280463	Emiliania huxleyi CCMP1516	0	64.50	NA	NA	NA	NA	5.122	NA	37.529	51.184	0.242	0.191	0.526	1.678	0	0	0	0	NA	0.6144	0.5294	0.3461	0.2453	0.2022	0.2085	0.1886	0.1714	0.2154	0.1866	0.1897	0.1894	0.1351	0.1124	0.1054	0.0881	0.0543	-0.0180	-0.0349	-0.0367	-0.0545	-0.0329	-0.0079	0.0358	0.0183	0.0059	-0.0023	0.0229	-0.0364
280699	Cyanidioschyzon merolae	0	55.02	NA	NA	NA	NA	2.806	NA	56.075	58.025	0.228	0.094	0.466	NA	1	0	1	0	NA	0.1408	0.0544	-0.0172	-0.0492	-0.1604	-0.1324	-0.1565	-0.2439	-0.3497	-0.3814	-0.3394	-0.3991	-0.3216	-0.2776	-0.2318	-0.2220	-0.1578	-0.0250	-0.0202	-0.0404	-0.0820	-0.1252	-0.1331	-0.1267	-0.1911	-0.2420	-0.3150	-0.3491	-0.3573
281090	Leifsonia xyli subsp. xyli str. CTCB07	0	68.30	NA	NA	NA	NA	0.988	1.6094	36.074	49.357	0.268	0.250	0.556	1.692	0	0	0	0	NA	1.3572	0.9345	0.4318	0.2132	0.0069	0.0392	0.0395	0.0588	0.0174	-0.1809	-0.1861	-0.1944	-0.0746	-0.1231	-0.1575	-0.2302	-0.1899	-0.2218	-0.1832	-0.1491	-0.0461	-0.1166	-0.2644	-0.2086	-0.2874	-0.2590	-0.3522	-0.2349	-0.2709
283166	Bartonella henselae str. Houston-1	1	38.20	37.0	NA	HostAssociated	Aerobic	0.658	1.0986	46.454	51.308	0.218	-0.061	0.381	1.758	1	0	0	1	0	0.1534	-0.0778	-0.3636	-0.4019	-0.4332	-0.3952	-0.3804	-0.5110	-0.2857	-0.2832	-0.2193	-0.3616	-0.2105	-0.1236	-0.1964	-0.1835	-0.1720	-0.1432	-0.1250	-0.1401	-0.2159	-0.2350	-0.1579	-0.1158	-0.1727	-0.1062	-0.0934	-0.1068	-0.0687
284811	Eremothecium gossypii ATCC 10895 (assembly ASM9102v4)	0	51.69	NA	NA	NA	NA	NA	NA	55.728	56.856	0.236	0.085	0.467	1.600	1	0	1	0	NA	1.0614	0.6117	0.0548	-0.1467	-0.2486	-0.1677	-0.2119	-0.2249	-0.1972	-0.2039	-0.2757	-0.2937	-0.2783	-0.3708	-0.4259	-0.4377	-0.4579	-0.5174	-0.5639	-0.6845	-0.7430	-0.6248	-0.6438	-0.7168	-0.7982	-0.8050	-0.8646	-0.8411	-0.8803
284812	Schizosaccharomyces pombe (strain 972 / ATCC 24843)	0	36.04	NA	NA	NA	NA	NA	NA	50.279	55.698	0.216	-0.031	0.401	1.640	1	1	0	0	NA	-0.0887	-0.2753	-0.5002	-0.5367	-0.4615	-0.3446	-0.2636	-0.1981	-0.2165	-0.1377	-0.1391	-0.0896	-0.0887	-0.1301	-0.1040	-0.1135	-0.0838	-0.0825	-0.0655	-0.0381	-0.1056	-0.1113	-0.0746	-0.0288	-0.0692	-0.0787	-0.1069	-0.1109	-0.0451
288705	Renibacterium salmoninarum ATCC 33209	0	56.30	15.0	NA	HostAssociated	Facultative	1.149	NA	53.616	55.879	0.253	0.144	0.496	1.724	0	0	0	0	0	0.3823	0.1380	-0.3819	-0.5187	-0.3497	-0.3296	-0.3586	-0.4238	-0.4332	-0.4479	-0.4692	-0.4906	-0.4339	-0.3947	-0.3334	-0.3426	-0.3530	-0.2524	-0.3550	-0.4853	-0.4749	-0.4073	-0.3486	-0.2402	-0.2931	-0.3786	-0.3720	-0.3226	-0.4058
28892	Methanofollis liminatans DSM 4140	0	61.00	NA	NA	NA	NA	0.906	NA	41.770	50.000	0.231	0.126	0.486	1.726	0	0	0	0	NA	1.4778	0.8447	0.1702	-0.0385	-0.1062	-0.0322	-0.0074	-0.0826	-0.0740	-0.1655	-0.1630	-0.1704	-0.0987	-0.1235	-0.1230	-0.1098	-0.2085	-0.2006	-0.2825	-0.2148	-0.2678	-0.2864	-0.3083	-0.2623	-0.2997	-0.2510	-0.2180	-0.2856	-0.2488
289376	Thermodesulfovibrio yellowstonii DSM 11347	0	34.10	65.0	NA	Specialized	NA	0.695	NA	40.994	50.815	0.178	-0.113	0.350	1.770	1	1	0	0	1	0.0338	0.0040	-0.1777	-0.3810	-0.4022	-0.3441	-0.2785	-0.2463	-0.2408	-0.1933	-0.2256	-0.1772	-0.0567	-0.1300	-0.1485	-0.0651	-0.0776	-0.0661	-0.0656	-0.0749	-0.1492	-0.0857	-0.2308	-0.0765	-0.1126	-0.1073	-0.1650	-0.1916	-0.1157
289377	Thermodesulfobacterium commune DSM 2178	0	37.00	70.0	NA	Aquatic	Anaerobic	0.568	NA	45.148	50.527	0.188	-0.051	0.380	1.865	1	1	0	0	1	-0.0030	-0.0808	-0.0853	-0.1394	-0.2990	-0.4049	-0.3109	-0.2362	-0.2217	-0.2382	-0.1795	-0.1934	-0.2212	-0.2792	-0.1357	-0.1440	-0.3191	-0.1691	-0.1363	-0.2696	-0.2651	-0.1565	-0.2364	-0.2522	-0.2689	-0.2596	-0.2594	-0.3034	-0.2625
2898	Cryptomonas paramecium	0	27.81	NA	NA	NA	NA	-0.571	NA	43.138	58.458	0.177	-0.114	0.358	1.769	1	1	1	0	NA	0.1163	0.0461	-0.0364	-0.1364	-0.0882	-0.0082	0.0047	-0.1991	-0.1502	0.0476	-0.0006	-0.1618	-0.1078	-0.1636	-0.0793	-0.0649	-0.0880	-0.1474	0.0321	-0.1482	-0.0195	-0.0963	-0.0848	-0.2296	-0.1007	-0.1191	-0.0528	-0.1144	-0.0137
290633	Gluconobacter oxydans 621H	0	60.84	27.5	NA	Multiple	Aerobic	1.072	-0.0619	43.731	49.903	0.290	0.224	0.542	1.802	0	0	0	0	0	1.3079	0.8507	0.2097	-0.0024	-0.0189	-0.1983	-0.1589	-0.2467	-0.2909	-0.2533	-0.2318	-0.2535	-0.3814	-0.3650	-0.2982	-0.4539	-0.4710	-0.4250	-0.4510	-0.3751	-0.4478	-0.5223	-0.3414	-0.3107	-0.3305	-0.3475	-0.3666	-0.4338	-0.3399
29290	Candidatus Magnetobacterium bavaricum	0	47.30	NA	NA	Aquatic	NA	1.842	NA	56.528	56.189	0.202	-0.012	0.409	1.773	0	0	0	0	NA	0.3686	0.2282	-0.1109	-0.3033	-0.3264	-0.3717	-0.3469	-0.2856	-0.2391	-0.2477	-0.2293	-0.2325	-0.2737	-0.3166	-0.3180	-0.2300	-0.2547	-0.2216	-0.2429	-0.2454	-0.2253	-0.2551	-0.2764	-0.2191	-0.1779	-0.1989	-0.1876	-0.2176	-0.1759
295405	Bacteroides fragilis YCH46	0	43.24	37.0	NA	NA	Anaerobic	1.670	-0.4620	55.189	54.638	0.242	0.037	0.442	1.733	0	0	0	0	0	0.7426	0.0905	-0.7589	-0.9335	-0.5626	-0.3913	-0.3672	-0.3738	-0.4203	-0.4156	-0.3248	-0.2935	-0.3585	-0.4064	-0.3501	-0.3850	-0.3244	-0.2703	-0.3001	-0.3238	-0.3343	-0.3482	-0.3031	-0.2825	-0.3277	-0.3697	-0.3251	-0.2766	-0.3380
296543	Thalassiosira pseudonana	0	46.91	NA	NA	NA	NA	3.479	NA	56.797	56.806	0.207	-0.059	0.391	1.637	1	0	1	0	NA	0.4745	0.3538	0.1368	0.1102	0.2179	0.2985	0.3201	0.2955	0.3186	0.2703	0.2719	0.1916	0.1902	0.2006	0.2311	0.2175	0.2484	0.2313	0.2214	0.2415	0.2458	0.2490	0.2672	0.3012	0.2944	0.2501	0.2418	0.2340	0.2366
29656	Spirodela polyrhiza	0	42.72	NA	NA	NA	NA	4.918	NA	53.829	56.180	0.209	0.060	0.450	1.635	0	0	0	0	NA	0.0587	-0.0758	-0.2349	-0.2401	-0.2799	-0.2694	-0.2036	-0.2224	-0.1996	-0.1602	-0.1471	-0.1208	-0.1148	-0.0749	-0.0464	-0.0260	-0.0236	-0.0006	-0.0072	0.0272	0.0368	0.0357	0.0632	0.0747	0.0503	0.0476	0.0524	0.0767	0.0947
298386	Photobacterium profundum SS9	0	41.75	15.0	Mesophilic	Multiple	Facultative	1.857	0.9163	51.256	53.420	0.247	0.018	0.427	1.731	0	0	0	0	0	0.2032	-0.0034	-0.3303	-0.3771	-0.4298	-0.2943	-0.2484	-0.2823	-0.3259	-0.3384	-0.2836	-0.3138	-0.3193	-0.2517	-0.2413	-0.2424	-0.2864	-0.2817	-0.2145	-0.2100	-0.2856	-0.3410	-0.3556	-0.3000	-0.2446	-0.1991	-0.2404	-0.2551	-0.2410
300852	Thermus thermophilus HB8	0	69.49	NA	NA	Specialized	Aerobic	0.750	0.9163	31.639	44.127	0.166	0.027	0.410	1.867	0	0	0	0	NA	0.9776	0.6542	-0.0810	-0.5427	-0.6789	-0.5801	-0.5827	-0.6612	-0.7296	-0.6655	-0.6988	-0.5953	-0.6632	-0.6933	-0.5787	-0.6166	-0.6672	-0.7215	-0.6882	-0.6845	-0.6329	-0.4913	-0.6432	-0.6600	-0.6446	-0.5795	-0.6232	-0.6739	-0.6336
3046	Dunaliella salina	0	40.10	NA	NA	NA	NA	5.840	NA	51.197	54.151	0.240	0.064	0.457	1.792	0	0	0	0	NA	0.1050	0.0583	0.0250	0.0187	0.0029	0.0079	0.0179	0.0372	0.0154	-0.0155	-0.0194	-0.0353	-0.0399	-0.0775	-0.0978	-0.0784	-0.0774	-0.1048	-0.0911	-0.1073	-0.1020	-0.0758	-0.1022	-0.0859	-0.1337	-0.1494	-0.1205	-0.1731	-0.1390
3055	Chlamydomonas reinhardtii	0	61.95	NA	NA	NA	NA	4.791	NA	37.811	51.485	0.287	0.255	0.569	NA	0	0	0	0	NA	1.0660	0.9702	0.6616	0.6609	0.8025	0.8433	0.8033	0.8336	0.7733	0.7120	0.6684	0.5868	0.5629	0.5108	0.5179	0.4508	0.4080	0.4015	0.3225	0.2861	0.2640	0.2032	0.1767	0.2015	0.1672	0.1412	0.1194	0.0950	0.0948
3067	Volvox carteri	0	55.30	NA	NA	NA	NA	4.925	NA	50.115	57.506	0.242	0.142	0.500	1.585	1	0	1	0	NA	0.7783	0.7684	0.6518	0.6212	0.7653	0.8112	0.8219	0.7916	0.7547	0.6986	0.6858	0.6769	0.6260	0.5794	0.5475	0.5195	0.4653	0.4769	0.4346	0.4089	0.3637	0.3689	0.3549	0.3147	0.3324	0.3105	0.2929	0.2460	0.1896
309799	Dictyoglomus thermophilum H-6-12	0	33.70	78.0	NA	Aquatic	Anaerobic	0.673	NA	41.194	52.018	0.155	-0.167	0.314	1.747	1	1	0	0	1	0.0963	0.0276	-0.0613	-0.2332	-0.3061	-0.3862	-0.4207	-0.3102	-0.2183	-0.2311	-0.1778	-0.2380	-0.1632	-0.1667	-0.1093	-0.0551	-0.0800	-0.0860	-0.0535	-0.0305	-0.0686	-0.0078	-0.0739	-0.1143	-0.1523	-0.1252	-0.0829	-0.0380	-0.0083
309801	Thermomicrobium roseum DSM 5159	0	64.26	70.0	NA	Specialized	Aerobic	1.072	NA	44.654	53.139	0.231	0.162	0.495	1.756	1	0	0	0	1	0.4551	0.4416	0.1841	-0.0130	-0.2319	-0.2554	-0.1840	-0.1547	-0.1917	-0.1323	-0.1718	-0.1812	-0.1819	-0.0984	-0.2731	-0.2699	-0.1405	-0.2191	-0.0784	-0.0285	-0.1557	-0.1125	-0.1820	-0.1825	-0.2232	-0.1783	-0.1820	-0.0736	-0.0319
312017	Tetrahymena thermophila SB210	0	22.30	NA	NA	NA	NA	4.635	NA	41.357	56.345	0.188	-0.112	0.364	1.589	1	1	0	0	NA	0.0114	-0.1918	-0.3847	-0.3821	-0.3091	-0.2689	-0.2237	-0.1832	-0.1620	-0.1402	-0.1388	-0.1241	-0.1404	-0.1040	-0.0970	-0.0741	-0.0865	-0.0907	-0.0589	-0.0853	-0.0700	-0.0494	-0.0590	-0.0666	-0.0704	-0.1050	-0.0809	-0.0876	-0.0747
313596	Robiginitalea biformata HTCC2501	0	55.30	30.0	Mesophilic	Aquatic	Aerobic	1.261	NA	45.417	49.008	0.262	0.165	0.513	1.830	0	0	0	0	0	1.1958	0.7092	-0.0388	-0.4128	-0.3826	-0.3465	-0.3148	-0.3964	-0.4376	-0.4451	-0.4288	-0.5212	-0.5706	-0.4707	-0.3918	-0.4468	-0.4207	-0.4053	-0.4294	-0.4523	-0.4269	-0.3617	-0.4322	-0.4828	-0.6033	-0.5950	-0.4985	-0.4731	-0.4944
313628	Lentisphaera araneosa HTCC2155	0	41.00	NA	NA	Aquatic	NA	1.796	NA	53.432	54.229	0.239	0.014	0.431	1.757	0	0	0	0	NA	0.3669	-0.0904	-0.6306	-0.7337	-0.5598	-0.4773	-0.4635	-0.3251	-0.3134	-0.3054	-0.3243	-0.3365	-0.2918	-0.2846	-0.3298	-0.2770	-0.2361	-0.2377	-0.2207	-0.2826	-0.2356	-0.1749	-0.2742	-0.2736	-0.2394	-0.1516	-0.1765	-0.2122	-0.2004
314225	Erythrobacter litoralis HTCC2594	0	63.10	NA	NA	Aquatic	Aerobic	1.116	NA	40.169	48.356	0.290	0.244	0.557	1.816	0	0	0	0	NA	1.4498	1.0076	0.1232	-0.3245	-0.3695	-0.3835	-0.3815	-0.4035	-0.3260	-0.3384	-0.3580	-0.4096	-0.3617	-0.3541	-0.2786	-0.3400	-0.3427	-0.3955	-0.2781	-0.3310	-0.2915	-0.3245	-0.3342	-0.2546	-0.2466	-0.2630	-0.2487	-0.2791	-0.3804
314260	Parvularcula bermudensis HTCC2503	0	60.70	30.0	Mesophilic	Aquatic	Aerobic	1.066	NA	47.627	52.994	0.219	0.081	0.459	1.730	0	0	0	0	0	1.1174	0.6778	0.0425	-0.2744	-0.3431	-0.2957	-0.4233	-0.3326	-0.3447	-0.4022	-0.4297	-0.3778	-0.3318	-0.3505	-0.3671	-0.3647	-0.3563	-0.3884	-0.3103	-0.3424	-0.3134	-0.3908	-0.4355	-0.4398	-0.3205	-0.3021	-0.3218	-0.3024	-0.2956
314278	Nitrococcus mobilis Nb-231	0	59.90	NA	Mesophilic	Aquatic	Aerobic	1.287	NA	47.622	53.687	0.249	0.153	0.498	1.735	0	0	0	0	NA	0.5067	0.2894	-0.0612	-0.3328	-0.3775	-0.4200	-0.3482	-0.3590	-0.2282	-0.2536	-0.2967	-0.2438	-0.3317	-0.3428	-0.2950	-0.2494	-0.3060	-0.2852	-0.2202	-0.3014	-0.4105	-0.3327	-0.3459	-0.3594	-0.3837	-0.3560	-0.3158	-0.2628	-0.2554
316274	Herpetosiphon aurantiacus DSM 785	0	50.89	NA	NA	Multiple	Aerobic	1.915	2.9957	47.275	47.404	0.230	0.012	0.417	1.967	0	0	0	0	NA	0.7914	0.4176	0.0213	-0.1782	-0.2300	-0.3006	-0.2888	-0.2941	-0.2739	-0.2212	-0.2752	-0.3177	-0.2924	-0.2433	-0.3015	-0.2732	-0.2910	-0.2786	-0.2744	-0.2303	-0.2492	-0.2674	-0.3106	-0.3033	-0.2002	-0.2737	-0.2995	-0.2553	-0.2784
316279	Synechococcus sp. CC9902	0	54.20	NA	NA	Aquatic	NA	0.804	NA	54.552	55.614	0.224	0.072	0.448	1.731	0	0	0	0	NA	-0.0799	-0.2883	-0.7035	-0.8006	-0.7468	-0.6694	-0.5492	-0.5402	-0.5321	-0.6197	-0.5081	-0.4638	-0.4575	-0.4226	-0.4436	-0.5144	-0.3984	-0.4967	-0.5462	-0.5084	-0.3597	-0.3553	-0.3885	-0.4124	-0.4196	-0.3668	-0.4495	-0.4519	-0.4014
316407	Escherichia coli str. K-12 substr. W3110	0	50.45	37.0	NA	HostAssociated	Facultative	1.722	-1.0498	48.598	48.967	0.329	0.226	0.545	1.872	0	0	0	0	0	0.8464	0.3816	-0.2616	-0.2602	-0.2032	-0.2028	-0.2049	-0.2857	-0.2687	-0.2721	-0.2938	-0.2884	-0.3392	-0.3792	-0.3353	-0.2398	-0.2301	-0.2932	-0.3214	-0.2718	-0.2931	-0.3038	-0.3390	-0.4017	-0.2629	-0.3466	-0.2429	-0.3191	-0.3455
319795	Deinococcus geothermalis DSM 11300 str. DSM11300	0	66.57	NA	NA	NA	NA	NA	NA	38.786	49.992	0.273	0.240	0.546	1.732	0	0	0	0	NA	1.7910	1.5306	0.8416	0.5210	0.3565	0.1988	0.2049	0.0387	-0.0526	-0.0403	-0.0441	-0.0380	-0.1510	-0.1000	-0.0369	-0.0955	0.0582	-0.0291	-0.0492	-0.0090	-0.0300	-0.1087	-0.0891	-0.0431	0.0060	-0.0880	-0.0561	-0.0090	-0.0401
3218	Physcomitrella patens	0	34.30	NA	NA	NA	NA	6.170	NA	58.525	58.622	0.204	-0.018	0.407	1.690	1	1	1	0	NA	-0.1722	-0.2435	-0.3605	-0.2995	-0.2326	-0.1940	-0.1692	-0.1487	-0.1704	-0.1574	-0.1372	-0.1177	-0.0924	-0.0807	-0.0664	-0.0733	-0.0540	-0.0548	-0.0644	-0.0431	-0.0585	-0.0628	-0.0597	-0.0592	-0.0352	-0.0387	-0.0521	-0.0529	-0.0216
322098	Aster yellows witches'-broom phytoplasma AYWB	1	26.83	NA	NA	HostAssociated	Aerobic	-0.323	NA	40.009	51.654	0.216	-0.039	0.400	1.969	1	1	0	1	NA	0.0534	0.0061	-0.1601	-0.1518	-0.0912	-0.0605	-0.0036	-0.0968	-0.1580	-0.1755	-0.0943	-0.1119	-0.0687	0.0127	-0.0661	-0.1691	-0.0429	-0.0133	-0.0111	-0.0178	0.0307	-0.0414	-0.0203	0.0759	-0.0589	-0.0070	-0.1560	-0.0128	-0.0682
324602	Chloroflexus aurantiacus J-10-fl	0	56.70	56.0	NA	Specialized	Anaerobic	1.660	1.7918	51.017	53.194	0.260	0.125	0.477	1.740	0	0	0	0	0	1.0439	0.8066	0.2312	-0.0919	-0.2307	-0.1865	-0.1992	-0.1800	-0.1782	-0.1955	-0.1899	-0.1680	-0.1858	-0.1490	-0.1470	-0.1902	-0.2038	-0.2651	-0.2158	-0.2098	-0.2711	-0.2720	-0.2109	-0.2139	-0.1600	-0.1832	-0.1863	-0.2304	-0.2120
326298	Sulfurimonas denitrificans DSM 1251	0	34.50	22.5	NA	NA	Anaerobic	0.789	NA	42.908	52.729	0.192	-0.124	0.350	1.733	1	1	0	0	0	0.3023	0.0394	-0.3615	-0.4394	-0.4719	-0.4105	-0.3458	-0.3080	-0.3381	-0.4119	-0.3504	-0.3361	-0.3162	-0.2266	-0.2667	-0.2772	-0.3143	-0.2670	-0.2928	-0.2614	-0.3180	-0.1740	-0.1691	-0.2320	-0.1677	-0.2044	-0.2261	-0.2285	-0.2629
326427	Chloroflexus aggregans DSM 9485	0	56.40	NA	NA	Specialized	Facultative	1.544	NA	51.684	53.708	0.240	0.091	0.456	1.740	0	0	0	0	NA	0.9478	0.6752	0.1771	-0.1203	-0.3104	-0.2790	-0.2297	-0.1712	-0.1996	-0.2458	-0.2039	-0.1854	-0.1219	-0.1793	-0.2011	-0.1628	-0.2028	-0.2429	-0.1768	-0.2461	-0.1686	-0.1393	-0.2006	-0.2049	-0.1719	-0.1828	-0.1805	-0.1935	-0.2480
330214	Nitrospira defluvii	0	59.00	NA	NA	NA	NA	1.463	NA	48.788	53.646	0.229	0.102	0.469	1.716	0	0	0	0	NA	1.2864	1.0319	0.4539	-0.1234	-0.2307	-0.2301	-0.2074	-0.1410	-0.1337	-0.1560	-0.1950	-0.2545	-0.2221	-0.1673	-0.1282	-0.1432	-0.1916	-0.1495	-0.1602	-0.1123	-0.1121	-0.1369	-0.1485	-0.1250	-0.0581	-0.1877	-0.1836	-0.1541	-0.1591
331104	Blattabacterium sp. (Blattella germanica) str. Bge	1	23.84	NA	NA	NA	NA	-0.495	NA	35.653	50.774	0.169	-0.135	0.345	1.785	1	1	0	1	NA	-0.0542	-0.1012	-0.2716	-0.3300	-0.3345	-0.3817	-0.2897	-0.3075	-0.3074	-0.3606	-0.2350	-0.4081	-0.3750	-0.2656	-0.3506	-0.3316	-0.2897	-0.1839	-0.1137	-0.1475	-0.1584	-0.3115	-0.2567	-0.2738	-0.2251	-0.2342	-0.3284	-0.2537	-0.2069
331113	Simkania negevensis Z	1	41.62	NA	NA	NA	NA	0.966	NA	53.482	55.208	0.209	-0.040	0.394	1.801	1	0	0	1	NA	0.3124	0.0595	-0.2935	-0.5111	-0.5995	-0.5361	-0.4402	-0.4230	-0.4197	-0.3864	-0.4066	-0.3277	-0.2749	-0.2410	-0.3179	-0.3497	-0.2341	-0.2626	-0.2625	-0.1361	-0.2036	-0.1533	-0.0892	-0.1904	-0.2011	-0.1867	-0.2232	-0.2314	-0.1879
333146	Ferroplasma acidarmanus fer1	0	36.50	40.0	NA	Specialized	Anaerobic	0.660	NA	48.160	52.656	0.172	-0.091	0.369	1.775	1	1	0	0	0	0.2747	0.0503	-0.2074	-0.2758	-0.1693	-0.2216	-0.2025	-0.1929	-0.2286	-0.2345	-0.1948	-0.2091	-0.1269	-0.1730	-0.2714	-0.1897	-0.1705	-0.1525	-0.1439	-0.2981	-0.2610	-0.2919	-0.2177	-0.2405	-0.2026	-0.1779	-0.1913	-0.1566	-0.1709
335284	Psychrobacter cryohalolentis K5	0	42.25	NA	ModerateHalophilic	Multiple	NA	1.132	NA	49.700	50.874	0.251	0.004	0.420	1.751	0	0	0	0	NA	0.8508	0.4498	-0.0133	-0.3073	-0.4310	-0.4728	-0.4732	-0.4613	-0.4466	-0.4749	-0.4047	-0.5157	-0.4167	-0.3996	-0.2824	-0.3585	-0.2988	-0.3484	-0.3477	-0.3224	-0.3168	-0.2843	-0.3091	-0.3335	-0.3414	-0.3074	-0.3429	-0.2728	-0.2832
336722	Zymoseptoria tritici	0	52.12	NA	NA	NA	NA	3.681	NA	53.644	56.390	0.235	0.086	0.470	1.632	0	0	0	0	NA	0.4195	0.3097	0.2218	0.3819	0.6702	0.7553	0.7480	0.7463	0.7043	0.6390	0.6668	0.6757	0.7063	0.6743	0.6691	0.6332	0.5940	0.5837	0.5408	0.5153	0.5300	0.5417	0.5888	0.5378	0.4756	0.4717	0.4988	0.4957	0.5219
339860	Methanosphaera stadtmanae DSM 3091	0	27.60	38.0	NA	HostAssociated	Anaerobic	0.570	NA	34.925	50.552	0.170	-0.185	0.318	1.704	1	1	0	0	0	0.1289	-0.0610	-0.3134	-0.2823	-0.2627	-0.2559	-0.2894	-0.3439	-0.2674	-0.3333	-0.2994	-0.2032	-0.2240	-0.2634	-0.2670	-0.2379	-0.2040	-0.1859	-0.2209	-0.3240	-0.2457	-0.2858	-0.3009	-0.2037	-0.2322	-0.2177	-0.1982	-0.1826	-0.2185
345663	Chryseobacterium greenlandense	0	34.10	NA	NA	NA	NA	1.395	NA	45.044	54.238	0.228	-0.022	0.413	1.768	1	1	0	0	NA	0.4513	0.0372	-0.5228	-0.7376	-0.6210	-0.4709	-0.4472	-0.4218	-0.3716	-0.3889	-0.3635	-0.3786	-0.3200	-0.2928	-0.3111	-0.2577	-0.2550	-0.2871	-0.2430	-0.2646	-0.2745	-0.2494	-0.1752	-0.2434	-0.2444	-0.2171	-0.1853	-0.1550	-0.2047
347257	Mycoplasma agalactiae PG2	0	29.70	NA	NA	HostAssociated	Facultative	-0.131	NA	39.176	52.202	0.210	-0.070	0.385	1.724	1	1	0	0	NA	0.0569	-0.1526	-0.4378	-0.4622	-0.3954	-0.4975	-0.5560	-0.4643	-0.3302	-0.4404	-0.4053	-0.3059	-0.2354	-0.1284	-0.3258	-0.2026	-0.0951	-0.2107	-0.2189	-0.3038	-0.3070	-0.3786	-0.3537	-0.2864	-0.2633	-0.2907	-0.2967	-0.3140	-0.1845
347515	Leishmania major strain Friedlin	1	59.71	NA	NA	NA	NA	3.492	NA	45.072	53.458	0.270	0.174	0.519	1.566	1	0	0	1	NA	0.3096	-0.0652	-0.5612	-0.3485	-0.0650	0.0801	0.1600	0.2342	0.1710	0.1365	0.1173	0.0428	0.0634	0.0547	0.1476	0.0866	0.0852	0.1092	0.0910	0.0921	0.0873	0.0575	0.0925	0.0892	0.1047	0.0486	0.0814	0.0751	0.0841
349741	Akkermansia muciniphila ATCC BAA-835	0	55.80	37.0	NA	HostAssociated	Anaerobic	0.980	NA	44.850	48.025	0.281	0.213	0.539	1.880	0	0	0	0	0	1.3279	0.9086	0.1375	-0.4288	-0.4607	-0.4463	-0.3635	-0.3725	-0.3494	-0.3516	-0.4104	-0.4232	-0.4142	-0.4606	-0.4127	-0.4963	-0.5149	-0.4390	-0.4613	-0.4547	-0.3951	-0.4060	-0.4643	-0.4103	-0.5264	-0.4143	-0.4761	-0.4647	-0.5834
351607	Acidothermus cellulolyticus 11B	0	66.90	58.0	NA	Aquatic	Aerobic	0.893	NA	41.772	53.015	0.236	0.188	0.516	1.633	0	0	0	0	0	0.8801	0.5551	-0.0534	-0.0769	-0.1600	-0.2900	-0.1592	-0.1474	-0.1637	-0.1616	-0.3090	-0.2784	-0.2569	-0.0715	-0.1528	-0.0749	-0.1308	-0.1009	-0.2002	-0.1880	-0.1740	-0.2330	-0.2600	-0.1660	-0.1709	-0.1264	-0.0990	-0.2768	-0.1807
352472	Dictyostelium discoideum AX4	0	22.46	NA	NA	NA	NA	3.532	NA	32.396	47.436	0.176	-0.231	0.299	1.934	1	1	0	0	NA	0.0827	-0.0599	-0.1996	-0.1951	-0.1025	-0.0317	-0.0179	0.0084	0.0323	0.0306	0.0648	0.0655	0.0681	0.0880	0.0927	0.0854	0.0659	0.0275	0.0658	0.0465	0.0576	0.0328	0.0475	0.0455	0.0499	0.0551	0.0362	0.0397	0.0415
353152	Cryptosporidium parvum Iowa II	1	30.25	NA	NA	NA	NA	2.209	NA	41.724	54.920	0.170	-0.171	0.326	1.633	1	1	0	1	NA	-0.0881	-0.2900	-0.3825	-0.4064	-0.3334	-0.1936	-0.1746	-0.1215	-0.1271	-0.1383	-0.0706	0.0012	-0.0260	-0.0706	-0.0387	-0.0116	-0.0607	-0.0135	-0.0615	-0.0756	-0.0856	-0.0338	-0.0550	-0.0770	-0.0193	-0.0030	-0.0091	-0.0738	-0.0593
353154	Theileria annulata strain Ankara	0	32.55	NA	NA	NA	NA	NA	NA	49.507	57.634	0.186	-0.099	0.364	1.627	1	1	1	0	NA	-0.1584	-0.2475	-0.4322	-0.3284	-0.1786	-0.1433	-0.1089	-0.0604	-0.0728	0.0156	0.0364	0.0532	-0.0019	0.0241	0.0047	0.0187	0.0323	-0.0217	-0.0480	-0.0740	-0.1050	-0.0618	-0.0193	-0.0007	0.0186	0.0041	-0.0407	-0.0491	-0.0465
358681	Brevibacillus brevis NBRC 100599	0	47.30	NA	NA	Terrestrial	Aerobic	1.840	NA	56.819	56.240	0.241	0.030	0.432	1.720	0	0	0	0	NA	0.5279	0.3321	0.0857	0.0200	0.0426	0.0260	-0.0057	-0.0392	-0.0532	-0.0057	-0.0677	-0.0677	-0.0902	-0.1142	-0.1532	-0.1364	-0.1191	-0.1143	-0.1433	-0.1633	-0.1283	-0.1788	-0.2197	-0.1358	-0.1342	-0.1417	-0.1440	-0.1208	-0.1553
360911	Exiguobacterium sp. AT1b	0	48.50	NA	NA	Specialized	NA	1.099	NA	50.950	50.442	0.221	0.008	0.419	1.820	0	0	0	0	NA	0.8623	0.4579	-0.1395	-0.1851	-0.1377	-0.1942	-0.2343	-0.3366	-0.4089	-0.3769	-0.3084	-0.2359	-0.2710	-0.2492	-0.3079	-0.3282	-0.2807	-0.2586	-0.3461	-0.2701	-0.3129	-0.3693	-0.3996	-0.3361	-0.3012	-0.4107	-0.3500	-0.4302	-0.3280
362976	Haloquadratum walsbyi DSM 16790	0	47.69	NA	NA	NA	NA	1.182	3.1781	52.255	52.243	0.215	-0.065	0.383	1.745	0	0	0	0	NA	-0.0726	-0.3243	-0.4439	-0.4725	-0.4058	-0.4047	-0.4470	-0.3582	-0.3542	-0.2806	-0.3321	-0.2371	-0.2623	-0.1168	-0.1361	-0.1669	-0.1525	-0.2613	-0.1295	-0.1140	-0.1061	-0.1567	-0.1517	-0.1086	-0.0742	-0.1103	-0.1471	-0.1370	-0.1351
36329	Plasmodium falciparum 3D7	1	19.36	NA	NA	NA	NA	3.147	NA	38.062	57.620	0.163	-0.238	0.305	1.590	1	1	1	1	NA	-0.0931	-0.2566	-0.3843	-0.4029	-0.2801	-0.1917	-0.1120	-0.0589	-0.0646	-0.0541	-0.0811	-0.0911	-0.0653	-0.0679	-0.0999	-0.0860	-0.0620	-0.0453	-0.0430	-0.0636	-0.0404	-0.0426	-0.0708	-0.0360	-0.0026	-0.0150	-0.0221	0.0005	-0.0044
365046	Ramlibacter tataouinensis TTB310	0	70.00	30.0	Mesophilic	Terrestrial	Aerobic	1.404	NA	29.817	42.499	0.337	0.355	0.618	1.835	0	0	0	0	0	1.9844	1.4129	0.5000	0.1231	0.0356	-0.1749	-0.2818	-0.3012	-0.4689	-0.4816	-0.5174	-0.4512	-0.4157	-0.4509	-0.4574	-0.4333	-0.5315	-0.4761	-0.5526	-0.3961	-0.4316	-0.4908	-0.4795	-0.5181	-0.5421	-0.5197	-0.4878	-0.4482	-0.5454
373903	Halothermothrix orenii H 168	0	37.90	60.0	ModerateHalophilic	Aquatic	Anaerobic	0.947	NA	48.389	51.327	0.192	-0.043	0.389	1.774	1	1	0	0	1	0.3448	0.1335	0.0050	-0.1093	-0.2108	-0.2062	-0.1814	-0.2598	-0.3189	-0.4088	-0.4570	-0.3765	-0.3526	-0.4118	-0.3486	-0.3866	-0.3095	-0.2991	-0.2746	-0.2977	-0.3647	-0.3605	-0.4101	-0.2995	-0.3248	-0.3176	-0.3839	-0.3845	-0.4280
374847	Candidatus Korarchaeum cryptofilum OPF8	0	49.00	NA	NA	Specialized	Anaerobic	0.464	NA	46.484	47.158	0.132	-0.083	0.356	1.963	0	0	0	0	NA	-0.1022	-0.1786	-0.2218	-0.2447	-0.2334	-0.1529	-0.0514	-0.0811	-0.1430	-0.0569	-0.0177	0.0256	-0.0776	-0.1360	-0.2519	-0.2740	-0.1928	-0.1544	-0.1278	-0.2095	-0.1138	-0.3411	-0.2383	-0.1303	-0.1318	-0.1360	0.0073	0.0016	-0.0345
379066	Gemmatimonas aurantiaca T-27	0	64.30	30.0	NA	NA	Aerobic	1.534	NA	41.888	50.344	0.272	0.189	0.520	1.743	0	0	0	0	0	1.1284	0.7366	0.0246	-0.3192	-0.2888	-0.2740	-0.2931	-0.3126	-0.3879	-0.4171	-0.4094	-0.4707	-0.4528	-0.4107	-0.3731	-0.3509	-0.3719	-0.4562	-0.4266	-0.4602	-0.3969	-0.4353	-0.4927	-0.4826	-0.4337	-0.4267	-0.3896	-0.4129	-0.3983
381306	Thiohalorhabdus denitrificans	0	68.90	NA	NA	NA	NA	1.054	NA	31.392	44.194	0.275	0.238	0.548	1.774	0	0	0	0	NA	1.4447	0.9833	0.1010	-0.3366	-0.4957	-0.4830	-0.5360	-0.5631	-0.4017	-0.4610	-0.4503	-0.4674	-0.4617	-0.3741	-0.3703	-0.4405	-0.4165	-0.3865	-0.3744	-0.2699	-0.3675	-0.4205	-0.3830	-0.3446	-0.3632	-0.2794	-0.2837	-0.3113	-0.3408
381764	Fervidobacterium nodosum Rt17-B1	0	35.00	70.0	NA	Specialized	Anaerobic	0.667	NA	45.473	54.998	0.186	-0.050	0.388	1.682	1	1	0	0	1	0.0269	0.0409	-0.0711	-0.1399	-0.0592	-0.0699	-0.0689	-0.2294	-0.2195	-0.1526	-0.1352	-0.1147	-0.1761	-0.1946	-0.1908	-0.1059	-0.1691	-0.1010	-0.0732	-0.0422	-0.0491	-0.0782	-0.0914	-0.2065	-0.1378	-0.0742	-0.0856	-0.0617	-0.0930
383372	Roseiflexus castenholzii DSM 13941	0	60.70	50.0	NA	Aquatic	Facultative	1.745	NA	46.366	51.687	0.274	0.203	0.525	1.762	0	0	0	0	0	1.2513	0.8925	0.2078	-0.0596	-0.1761	-0.2542	-0.2848	-0.1710	-0.2335	-0.2121	-0.1983	-0.1722	-0.1973	-0.2758	-0.3447	-0.2992	-0.2967	-0.2394	-0.3085	-0.2941	-0.2884	-0.3213	-0.3465	-0.2914	-0.2128	-0.2239	-0.2351	-0.2576	-0.2647
388396	Vibrio fischeri MJ11	0	38.37	24.0	Mesophilic	Multiple	Facultative	1.452	-1.2040	45.447	50.713	0.246	-0.009	0.414	1.780	0	0	0	0	0	0.2680	-0.0955	-0.5041	-0.6118	-0.5378	-0.4938	-0.3418	-0.3329	-0.2948	-0.2826	-0.3043	-0.3551	-0.2865	-0.2573	-0.3495	-0.3158	-0.2825	-0.2862	-0.3152	-0.2895	-0.2556	-0.1871	-0.2543	-0.2702	-0.2579	-0.2637	-0.2545	-0.2673	-0.2037
391009	Thermosipho melanesiensis BI429	0	31.40	70.0	NA	NA	Anaerobic	0.650	NA	40.860	55.289	0.170	-0.142	0.335	1.693	1	1	0	0	1	-0.1367	-0.0871	-0.1345	-0.1497	-0.1823	-0.1992	-0.1732	-0.1808	-0.2429	-0.1872	-0.1963	-0.1590	-0.1191	-0.1248	-0.2117	-0.0783	-0.0827	-0.1156	-0.1023	-0.1355	-0.0902	-0.0277	-0.0343	-0.0322	-0.1029	-0.0735	-0.0376	-0.0592	-0.0417
391165	Granulibacter bethesdensis CGDNIH1	0	59.10	NA	Mesophilic	Multiple	NA	0.996	NA	46.325	50.360	0.280	0.180	0.515	1.811	0	0	0	0	NA	0.8516	0.6528	0.1609	-0.0627	-0.1711	-0.2221	-0.2376	-0.3389	-0.2724	-0.2521	-0.3778	-0.2881	-0.3241	-0.3468	-0.3630	-0.3279	-0.4437	-0.3808	-0.3484	-0.3246	-0.3354	-0.3728	-0.4657	-0.3961	-0.3120	-0.3506	-0.4275	-0.3347	-0.4050
391603	Flavobacteriales bacterium ALC-1	0	32.40	NA	NA	Aquatic	NA	1.342	NA	41.990	54.074	0.204	-0.111	0.361	1.690	1	1	0	0	NA	0.3089	0.0194	-0.5349	-0.7787	-0.6827	-0.4981	-0.3781	-0.3709	-0.3676	-0.3202	-0.3064	-0.2641	-0.2304	-0.2143	-0.2903	-0.2720	-0.2418	-0.2417	-0.2530	-0.2776	-0.2797	-0.2016	-0.2170	-0.1979	-0.2089	-0.1514	-0.1741	-0.1437	-0.1529
391623	Thermococcus barophilus MP	0	41.71	NA	NA	Aquatic	NA	0.725	NA	50.789	53.845	0.182	-0.053	0.380	1.813	0	0	0	0	NA	0.1105	-0.0084	-0.0774	-0.0245	-0.0605	-0.1157	-0.0732	-0.1126	-0.1065	-0.1531	-0.0986	-0.1266	-0.1347	-0.1421	-0.1415	-0.1989	-0.1859	-0.1488	-0.1297	-0.1357	-0.1051	-0.1729	-0.0805	-0.1545	-0.1999	-0.1932	-0.1330	-0.1899	-0.1694
393595	Alcanivorax borkumensis SK2	0	54.70	NA	ModerateHalophilic	Aquatic	Aerobic	1.138	2.3026	49.567	51.296	0.289	0.176	0.514	1.776	0	0	0	0	NA	0.7734	0.3634	-0.2140	-0.4156	-0.4277	-0.4757	-0.4360	-0.5149	-0.4072	-0.3910	-0.5277	-0.4730	-0.4537	-0.4019	-0.4752	-0.4368	-0.3814	-0.3451	-0.3246	-0.3648	-0.4198	-0.3944	-0.3974	-0.3757	-0.3244	-0.3988	-0.3601	-0.3842	-0.3835
398720	Leeuwenhoekiella blandensis MED217	0	39.80	NA	NA	NA	NA	1.446	NA	52.859	54.680	0.239	-0.007	0.419	1.734	0	0	0	0	NA	0.5601	0.1401	-0.4690	-0.8385	-0.6902	-0.5297	-0.5032	-0.3898	-0.3906	-0.4068	-0.4082	-0.4235	-0.3751	-0.4083	-0.3584	-0.3312	-0.2926	-0.3548	-0.3489	-0.3931	-0.3563	-0.3091	-0.3335	-0.3873	-0.3313	-0.2863	-0.3584	-0.3059	-0.2945
398767	Geobacter lovleyi SZ	0	54.77	35.0	Mesophilic	Multiple	Anaerobic	1.385	NA	47.725	50.057	0.295	0.170	0.512	1.845	0	0	0	0	0	1.3059	0.9895	0.3492	-0.1724	-0.3753	-0.4460	-0.4053	-0.3158	-0.3785	-0.3198	-0.3867	-0.4030	-0.3821	-0.3782	-0.3179	-0.3548	-0.3629	-0.3512	-0.3414	-0.4235	-0.3182	-0.3366	-0.3057	-0.3524	-0.3276	-0.3034	-0.3164	-0.3092	-0.2743
400667	Acinetobacter baumannii ATCC 17978	1	39.00	37.0	NA	NA	Aerobic	1.467	NA	46.098	50.711	0.252	-0.013	0.410	1.799	1	0	0	1	0	0.2888	-0.0488	-0.5513	-0.6321	-0.5602	-0.4538	-0.4106	-0.4574	-0.3708	-0.2986	-0.3179	-0.3693	-0.2806	-0.3162	-0.2687	-0.3560	-0.3483	-0.3314	-0.3117	-0.3516	-0.3324	-0.3488	-0.3316	-0.3527	-0.3868	-0.3332	-0.2619	-0.2476	-0.2046
400682	Amphimedon queenslandica	0	37.50	NA	NA	NA	NA	5.116	NA	51.497	56.037	0.193	-0.080	0.373	NA	1	1	0	0	NA	-0.0939	-0.1347	-0.1650	-0.1971	-0.2245	-0.1665	-0.1519	-0.1366	-0.1031	-0.1074	-0.1314	-0.1357	-0.1344	-0.1154	-0.1101	-0.0791	-0.0833	-0.0866	-0.0832	-0.0633	-0.0608	-0.0829	-0.0657	-0.0732	-0.1181	-0.0907	-0.0817	-0.0811	-0.0866
402612	Flavobacterium psychrophilum JIP02/86	0	32.50	NA	NA	Aquatic	Aerobic	1.051	NA	44.774	55.338	0.201	-0.076	0.381	1.738	1	1	0	0	NA	0.6353	0.2471	-0.4499	-0.7110	-0.5825	-0.4702	-0.3536	-0.3742	-0.3480	-0.3266	-0.2549	-0.2207	-0.2760	-0.3180	-0.2895	-0.3096	-0.3625	-0.3217	-0.2529	-0.2992	-0.2568	-0.2789	-0.2103	-0.1605	-0.1924	-0.1823	-0.1895	-0.1506	-0.2476
402881	Parvibaculum lavamentivorans DS-1	0	62.30	NA	NA	Multiple	Aerobic	1.365	NA	41.134	48.612	0.271	0.202	0.531	1.810	0	0	0	0	NA	1.5151	1.0637	0.1527	-0.3484	-0.4026	-0.3193	-0.3496	-0.3966	-0.4108	-0.4013	-0.3679	-0.3609	-0.3663	-0.4113	-0.2825	-0.3367	-0.3358	-0.2987	-0.3542	-0.3498	-0.3635	-0.3660	-0.3216	-0.2720	-0.2547	-0.2554	-0.1946	-0.2558	-0.2447
403833	Petrotoga mobilis SJ95	0	34.10	NA	Mesophilic	Specialized	Anaerobic	0.775	2.4849	45.678	56.256	0.181	-0.064	0.381	1.651	1	1	0	0	NA	0.0534	0.0351	-0.0305	-0.0467	-0.0694	-0.1074	-0.1544	-0.1676	-0.2636	-0.1863	-0.1516	-0.0649	-0.1102	-0.1345	-0.1008	-0.0584	-0.1722	-0.1426	-0.1207	-0.0356	-0.0920	-0.1324	-0.0664	0.0754	-0.0454	-0.0430	-0.1348	-0.0590	0.0215
405948	Saccharopolyspora erythraea NRRL 2338	0	71.10	NA	NA	Terrestrial	Aerobic	2.106	NA	31.649	46.030	0.279	0.304	0.586	1.692	0	0	0	0	NA	1.1972	0.6879	0.1160	-0.0772	-0.1550	-0.1827	-0.2984	-0.2942	-0.3715	-0.2984	-0.3382	-0.3532	-0.3722	-0.3473	-0.2920	-0.3098	-0.3695	-0.3754	-0.3655	-0.3412	-0.2525	-0.2868	-0.3405	-0.2613	-0.3380	-0.3354	-0.3503	-0.4191	-0.3641
407035	Salinicoccus halodurans	0	44.50	NA	NA	NA	NA	1.022	NA	53.477	52.868	0.259	0.084	0.468	1.794	0	0	0	0	NA	0.7984	0.4875	0.0106	-0.0670	-0.1511	-0.1610	-0.1996	-0.2049	-0.2637	-0.3071	-0.2802	-0.2455	-0.2749	-0.3668	-0.3537	-0.3356	-0.3755	-0.4100	-0.4394	-0.4148	-0.3318	-0.3843	-0.3772	-0.3418	-0.3598	-0.3674	-0.3619	-0.3498	-0.3296
410358	Methanocorpusculum labreanum Z	0	50.00	37.0	Mesophilic	Aquatic	Anaerobic	0.591	NA	52.258	52.376	0.253	0.102	0.475	1.795	0	0	0	0	0	0.9287	0.3938	-0.3296	-0.3255	-0.1844	-0.3422	-0.3267	-0.3251	-0.3157	-0.3290	-0.3734	-0.2734	-0.3597	-0.3483	-0.3741	-0.2844	-0.2780	-0.2855	-0.4453	-0.4163	-0.3928	-0.2702	-0.2765	-0.3128	-0.3410	-0.4021	-0.3623	-0.3616	-0.2481
411154	Gramella forsetii KT0803	0	36.60	NA	Mesophilic	Multiple	Aerobic	1.335	1.4279	49.815	56.118	0.214	-0.053	0.393	1.735	1	1	0	0	NA	0.4468	0.0556	-0.4905	-0.7455	-0.6471	-0.5304	-0.4765	-0.3893	-0.3827	-0.3918	-0.3958	-0.4012	-0.2990	-0.3285	-0.3469	-0.3329	-0.3867	-0.3063	-0.3110	-0.3717	-0.3816	-0.3139	-0.2881	-0.2820	-0.3197	-0.3035	-0.2612	-0.2225	-0.2664
412030	Paramecium tetraurelia strain d4-2	0	28.20	NA	NA	NA	NA	4.278	NA	44.300	57.733	0.175	-0.150	0.335	1.587	1	1	1	0	NA	0.0699	-0.0696	-0.1743	-0.1970	-0.1664	-0.1556	-0.1444	-0.1339	-0.1245	-0.0859	-0.0863	-0.0764	-0.0542	-0.0719	-0.0787	-0.0767	-0.0836	-0.0949	-0.0906	-0.0855	-0.0880	-0.0706	-0.0622	-0.0675	-0.0423	-0.0439	-0.0351	-0.0387	-0.0523
412133	Trichomonas vaginalis G3	0	32.90	NA	NA	NA	NA	5.173	NA	45.283	53.668	0.213	-0.066	0.388	1.835	1	1	0	0	NA	-0.2908	-0.2696	-0.3545	-0.3195	-0.1493	-0.1145	-0.2590	-0.1437	-0.1534	0.1295	-0.0035	0.1160	0.0613	0.1171	0.0124	-0.0120	0.0204	-0.0151	0.0335	-0.0644	0.0115	0.0947	0.1304	0.2084	0.1237	0.0782	-0.0175	-0.0058	-0.1340
414004	Cenarchaeum symbiosum A	0	57.40	10.0	NA	HostAssociated	NA	0.715	NA	47.639	51.977	0.188	0.025	0.433	1.819	0	0	0	0	0	0.1069	-0.1113	-0.2568	-0.3669	-0.2635	-0.2470	-0.2937	-0.3141	-0.2777	-0.3182	-0.4069	-0.4377	-0.2828	-0.3140	-0.3358	-0.2882	-0.3853	-0.3233	-0.2888	-0.4032	-0.3925	-0.2505	-0.2857	-0.2014	-0.2612	-0.3072	-0.2982	-0.1887	-0.1875
418459	Puccinia graminis f. sp. tritici	0	43.80	NA	NA	NA	NA	4.486	NA	57.802	58.011	0.209	0.020	0.430	1.663	1	0	1	0	NA	0.2520	0.1076	0.0199	-0.0279	0.0503	0.0752	0.0390	0.0177	0.0624	0.0652	0.0699	0.0692	0.0213	0.0735	0.0758	0.0603	0.0351	0.0410	0.0790	0.0840	0.0664	0.0942	0.0831	0.0877	0.0565	0.0498	0.0478	0.0688	0.0499
419610	Methylobacterium extorquens PA1	0	68.20	27.5	NA	Multiple	Facultative	1.699	1.4351	34.973	48.130	0.271	0.241	0.551	1.732	0	0	0	0	0	1.7974	1.3038	0.4648	0.0863	-0.0638	-0.0446	-0.1140	-0.2200	-0.2332	-0.2224	-0.2174	-0.3495	-0.3066	-0.3369	-0.3316	-0.3476	-0.3547	-0.3243	-0.2544	-0.3230	-0.3467	-0.3631	-0.3128	-0.3381	-0.2030	-0.2923	-0.3785	-0.3757	-0.3095
420247	Methanobrevibacter smithii ATCC 35061	0	31.00	38.5	NA	Multiple	Anaerobic	0.617	NA	39.740	52.582	0.218	-0.043	0.399	1.778	1	1	0	0	0	0.2217	-0.0551	-0.3497	-0.3706	-0.3371	-0.3023	-0.3300	-0.3530	-0.2963	-0.3050	-0.3130	-0.1987	-0.2442	-0.1601	-0.2969	-0.3062	-0.2258	-0.2339	-0.3219	-0.3586	-0.1504	-0.2735	-0.2829	-0.2785	-0.2683	-0.2057	-0.2601	-0.3072	-0.3556
420778	Diplodia seriata	0	56.50	NA	NA	NA	NA	3.618	NA	42.910	51.204	0.275	0.191	0.531	NA	0	0	0	0	NA	0.7908	0.3815	-0.0431	0.0380	0.3457	0.3896	0.4346	0.4943	0.4506	0.4186	0.4378	0.3674	0.3562	0.3725	0.3642	0.3445	0.3170	0.2649	0.2948	0.2870	0.2741	0.2445	0.2434	0.2758	0.2298	0.2387	0.2194	0.1737	0.2161
420890	Lactococcus garvieae Lg2	0	38.80	NA	Mesophilic	HostAssociated	Facultative	0.668	NA	48.589	52.237	0.242	-0.015	0.411	1.798	0	0	0	0	NA	0.4912	-0.0473	-0.5125	-0.5329	-0.4076	-0.4687	-0.4645	-0.3898	-0.4010	-0.3229	-0.3309	-0.2504	-0.3385	-0.3177	-0.4021	-0.3453	-0.3724	-0.3402	-0.2914	-0.2269	-0.1695	-0.2364	-0.3188	-0.3472	-0.3323	-0.2390	-0.2657	-0.2497	-0.2231
423536	Perkinsus marinus ATCC 50983	0	47.40	NA	NA	NA	NA	4.461	NA	57.382	57.356	0.214	0.011	0.424	1.685	1	0	1	0	NA	0.1813	0.0697	-0.1438	-0.2233	-0.1727	-0.1604	-0.1002	-0.0820	-0.0757	-0.0131	-0.0537	-0.0359	-0.0176	-0.0572	-0.0465	-0.0393	-0.0585	-0.0378	-0.0342	-0.0119	-0.0297	-0.0340	-0.0829	-0.0515	-0.0564	-0.0531	-0.0501	-0.0666	-0.0175
429572	Sulfolobus islandicus L.S.2.15	0	35.10	80.0	NA	Specialized	Aerobic	1.007	NA	45.634	55.842	0.149	-0.144	0.326	1.699	1	1	0	0	1	0.0678	0.0538	0.0643	0.0312	-0.0142	0.0284	-0.0115	0.0869	-0.0127	-0.0580	-0.0024	0.0342	0.0103	0.0184	0.0760	0.1122	0.0742	0.1306	0.0185	-0.0245	0.0199	0.0089	0.0044	0.0247	0.0254	-0.0228	0.0147	0.0279	0.0633
431895	Monosiga brevicollis MX1	0	54.33	NA	NA	NA	NA	3.731	NA	50.090	53.883	0.255	0.086	0.466	NA	0	0	0	0	NA	-0.4402	-0.6826	-0.9608	-0.6641	-0.3348	-0.2287	-0.1878	-0.1161	-0.1545	-0.1144	-0.0719	-0.0888	-0.1211	-0.1072	-0.1039	-0.1277	-0.1507	-0.1048	-0.1067	-0.1057	-0.1014	-0.0707	-0.0845	-0.0502	-0.0630	-0.0502	-0.0252	-0.0496	-0.0868
431947	Porphyromonas gingivalis ATCC 33277	0	48.40	37.0	NA	HostAssociated	Anaerobic	0.856	0.9933	55.743	55.167	0.238	0.063	0.454	1.751	0	0	0	0	0	0.6028	0.0459	-0.6713	-0.6680	-0.5455	-0.5048	-0.3719	-0.4569	-0.3889	-0.4236	-0.5365	-0.6488	-0.6104	-0.4122	-0.3549	-0.4081	-0.3157	-0.1758	-0.2241	-0.3191	-0.3223	-0.1874	-0.2733	-0.5832	-0.5315	-0.3387	-0.3818	-0.3014	-0.2730
432331	Sulfurihydrogenibium yellowstonense SS-5	0	32.80	70.0	Mesophilic	Specialized	Aerobic	0.428	NA	40.824	53.077	0.187	-0.075	0.374	1.775	1	1	0	0	1	0.0097	0.0328	-0.0866	-0.2060	-0.1739	-0.1815	-0.2482	-0.2326	-0.2002	-0.1767	-0.1878	-0.1310	-0.1177	-0.1379	-0.1222	-0.0851	-0.1883	-0.1647	-0.1568	-0.0861	-0.0480	-0.0666	-0.1255	-0.0950	-0.1206	-0.1017	-0.0805	-0.1130	-0.1210
435906	Salegentibacter salarius	0	37.00	NA	NA	NA	NA	1.199	NA	51.032	55.408	0.226	-0.014	0.415	1.739	1	1	0	0	NA	0.5392	0.0526	-0.6497	-0.9745	-0.8331	-0.6617	-0.4896	-0.4834	-0.5228	-0.4180	-0.4748	-0.4686	-0.4698	-0.4344	-0.3690	-0.4145	-0.4121	-0.3527	-0.3897	-0.3426	-0.3461	-0.2991	-0.3142	-0.3336	-0.3153	-0.3811	-0.3535	-0.3366	-0.3579
436017	Ostreococcus lucimarinus	0	60.44	NA	NA	NA	NA	2.581	NA	46.037	50.734	0.226	0.112	0.486	1.815	0	0	0	0	NA	-1.0142	-1.2058	-1.2471	-1.2628	-1.1893	-1.1225	-1.0846	-1.0438	-1.0110	-0.9091	-0.7853	-0.7440	-0.7274	-0.6830	-0.6466	-0.6463	-0.5962	-0.5345	-0.5491	-0.5460	-0.4872	-0.4586	-0.4364	-0.4157	-0.3974	-0.3949	-0.3177	-0.3355	-0.2822
436308	Nitrosopumilus maritimus SCM1	0	34.20	NA	NA	Aquatic	Aerobic	0.498	NA	40.013	51.082	0.209	-0.109	0.360	1.796	1	1	0	0	NA	-0.0879	-0.3595	-0.4655	-0.4821	-0.3668	-0.2505	-0.2802	-0.2514	-0.2225	-0.3211	-0.1898	-0.2250	-0.2270	-0.2273	-0.2538	-0.2738	-0.2195	-0.1405	-0.1625	-0.2419	-0.1841	-0.1773	-0.1388	-0.1933	-0.1749	-0.2333	-0.1606	-0.2906	-0.2056
436907	Vanderwaltozyma polyspora DSM 70294	0	33.00	NA	NA	NA	NA	2.686	NA	41.802	51.576	0.211	-0.054	0.394	1.759	1	1	0	0	NA	-0.0991	-0.4825	-0.7199	-0.7076	-0.5809	-0.4359	-0.3694	-0.3190	-0.2474	-0.2357	-0.2090	-0.2077	-0.1904	-0.2022	-0.1885	-0.2023	-0.1792	-0.2322	-0.1578	-0.1525	-0.1576	-0.1349	-0.1060	-0.0615	-0.0860	-0.0782	-0.1155	-0.1624	-0.1032
439292	Bacillus selenitireducens MLS10	0	48.70	NA	ModerateHalophilic	Multiple	Facultative	1.279	NA	54.479	53.927	0.252	0.053	0.449	1.749	0	0	0	0	NA	0.9625	0.5627	0.1204	-0.0473	-0.0610	-0.1414	-0.1748	-0.1637	-0.3206	-0.3449	-0.3348	-0.2846	-0.2793	-0.3698	-0.3254	-0.4498	-0.4792	-0.4036	-0.3094	-0.3252	-0.3700	-0.3319	-0.3526	-0.3292	-0.2585	-0.2452	-0.3249	-0.3804	-0.3316
44056	Aureococcus anophagefferens	0	67.40	NA	NA	NA	NA	4.037	NA	31.994	46.189	0.247	0.228	0.549	NA	0	0	0	0	NA	0.1553	0.0196	-0.1931	-0.2453	-0.2665	-0.2663	-0.2906	-0.2999	-0.3769	-0.2889	-0.3221	-0.3799	-0.3335	-0.3669	-0.3649	-0.3968	-0.3982	-0.4002	-0.3895	-0.4043	-0.3934	-0.3917	-0.3656	-0.3825	-0.3924	-0.4185	-0.4057	-0.4025	-0.4216
441768	Acholeplasma laidlawii PG-8A	0	31.90	37.0	Mesophilic	Specialized	Facultative	0.403	NA	39.292	51.760	0.214	-0.098	0.362	1.730	1	1	0	0	0	0.1672	-0.2156	-0.6169	-0.6417	-0.6510	-0.7066	-0.6790	-0.5604	-0.5751	-0.5330	-0.5299	-0.6078	-0.4825	-0.4929	-0.5163	-0.5900	-0.4735	-0.4491	-0.4469	-0.4712	-0.3932	-0.2965	-0.3998	-0.4264	-0.4721	-0.3871	-0.4426	-0.4247	-0.4145
443254	Marinitoga piezophila KA3	0	29.18	NA	NA	NA	NA	0.809	NA	37.175	53.337	0.170	-0.141	0.339	1.731	1	1	0	0	NA	-0.0499	-0.1224	-0.1510	-0.1931	-0.1851	-0.2873	-0.3133	-0.3035	-0.3714	-0.3753	-0.3151	-0.3095	-0.3252	-0.2313	-0.2380	-0.1458	-0.2370	-0.2012	-0.1637	-0.1847	-0.1520	-0.1608	-0.1436	-0.1499	-0.1357	-0.1032	-0.1327	-0.1462	-0.1780
443906	Clavibacter michiganensis subsp. michiganensis NCPPB 382	0	72.42	26.5	NA	Multiple	Aerobic	1.225	NA	29.815	44.996	0.255	0.247	0.553	1.672	0	0	0	0	0	2.2315	1.6023	0.7911	0.4891	0.3134	0.2219	0.1482	0.1436	0.0262	-0.0582	-0.0265	-0.0282	-0.0334	-0.1655	-0.0499	-0.0887	-0.1157	-0.1185	-0.1494	-0.1054	-0.0735	-0.1422	-0.1621	-0.0947	-0.1723	-0.1170	-0.0354	-0.0466	-0.0747
445932	Elusimicrobium minutum Pei191	0	40.00	NA	NA	HostAssociated	Anaerobic	0.497	NA	49.173	50.231	0.226	0.072	0.464	1.897	0	0	0	0	NA	0.5268	0.2068	-0.2762	-0.6395	-0.9292	-0.9083	-0.7511	-0.7015	-0.5989	-0.5590	-0.5965	-0.5397	-0.4962	-0.5221	-0.4473	-0.4630	-0.3662	-0.3662	-0.4686	-0.4200	-0.4669	-0.3034	-0.2245	-0.3537	-0.2562	-0.2419	-0.3424	-0.2774	-0.2967
446470	Stackebrandtia nassauensis DSM 44728	0	68.10	NA	NA	NA	Aerobic	1.923	NA	33.909	46.752	0.284	0.290	0.581	1.750	0	0	0	0	NA	1.4676	0.8838	0.2192	-0.0507	-0.0877	-0.1917	-0.2082	-0.2582	-0.2781	-0.2619	-0.3139	-0.3425	-0.3122	-0.3228	-0.3582	-0.3337	-0.3607	-0.3860	-0.3656	-0.3280	-0.4092	-0.3602	-0.4088	-0.4568	-0.4334	-0.3889	-0.4218	-0.4490	-0.4382
449447	Microcystis aeruginosa NIES-843	0	42.30	NA	NA	Aquatic	Aerobic	1.765	NA	52.996	54.589	0.197	-0.021	0.400	1.884	0	0	0	0	NA	0.5067	0.3018	-0.0213	-0.3715	-0.4514	-0.3526	-0.2806	-0.2631	-0.1574	-0.1366	-0.0831	-0.0473	-0.1620	-0.0942	-0.0663	-0.1208	-0.1371	-0.0406	-0.0456	-0.0774	-0.0828	-0.0139	-0.0432	-0.0149	-0.0651	-0.0841	-0.0555	-0.0379	-0.0434
452637	Opitutus terrae PB90-1	0	65.30	NA	NA	Aquatic	Anaerobic	1.785	NA	39.212	49.550	0.270	0.237	0.549	1.721	0	0	0	0	NA	2.3354	1.8559	0.7243	0.0618	-0.0663	-0.0526	-0.0699	-0.1323	-0.2055	-0.2760	-0.2858	-0.3093	-0.2827	-0.3013	-0.2607	-0.2833	-0.3746	-0.3514	-0.3355	-0.3054	-0.2787	-0.3192	-0.3295	-0.3248	-0.3449	-0.3162	-0.3138	-0.3233	-0.4220
452652	Kitasatospora setae KM-6054	0	74.20	NA	NA	Terrestrial	Aerobic	2.173	NA	28.921	44.674	0.279	0.313	0.591	1.754	0	0	0	0	NA	1.8282	1.3317	0.6565	0.3585	0.2076	0.0571	-0.0351	-0.1630	-0.1730	-0.1959	-0.2451	-0.2590	-0.2588	-0.2868	-0.3262	-0.3471	-0.3276	-0.3420	-0.3593	-0.3530	-0.3444	-0.3244	-0.2919	-0.2372	-0.2442	-0.2168	-0.2237	-0.2263	-0.2291
45351	Nematostella vectensis	0	41.90	NA	NA	NA	NA	5.877	NA	59.092	59.192	0.213	0.003	0.420	1.843	1	0	1	0	NA	0.0717	0.0570	-0.0198	-0.0097	0.0177	0.0372	0.0246	0.0454	0.0316	-0.0043	0.0067	0.0268	0.0269	0.0065	-0.0224	0.0073	0.0374	0.0223	0.0500	0.0184	0.0045	0.0080	0.0234	0.0291	0.0138	0.0141	-0.0052	-0.0214	-0.0044
456481	Leptospira biflexa serovar Patoc strain 'Patoc 1 (Paris)'	0	38.90	NA	Mesophilic	Multiple	Aerobic	1.374	NA	51.857	55.315	0.210	-0.031	0.399	1.781	0	0	0	0	NA	0.1982	0.1009	-0.3147	-0.6971	-0.7699	-0.5457	-0.4740	-0.4199	-0.4125	-0.4698	-0.4055	-0.5147	-0.5428	-0.4533	-0.4498	-0.4063	-0.3538	-0.3455	-0.3095	-0.2865	-0.2653	-0.2906	-0.3046	-0.2769	-0.1766	-0.2320	-0.1877	-0.2316	-0.3165
45670	Salinicoccus roseus	0	50.00	NA	NA	NA	NA	0.939	NA	50.578	51.048	0.266	0.115	0.486	1.787	0	0	0	0	NA	1.2689	0.8472	0.2479	0.0933	0.0140	-0.1523	-0.3408	-0.2464	-0.3108	-0.3951	-0.3759	-0.4230	-0.4023	-0.3918	-0.4316	-0.4659	-0.4241	-0.3572	-0.3343	-0.3869	-0.4083	-0.4806	-0.4518	-0.3365	-0.3735	-0.4616	-0.4380	-0.4671	-0.4495
457570	Natranaerobius thermophilus JW/NM-WN-LF	0	36.29	NA	ModerateHalophilic	Specialized	NA	1.160	NA	47.532	56.396	0.193	-0.069	0.379	1.683	1	1	0	0	NA	0.0721	0.0454	-0.0876	-0.1870	-0.2360	-0.2837	-0.2402	-0.1809	-0.1840	-0.2008	-0.1676	-0.2226	-0.1143	-0.1490	-0.1078	-0.0425	-0.0935	-0.0749	-0.0884	-0.0644	-0.1709	-0.1380	-0.1647	-0.1598	-0.1381	-0.1060	-0.1458	-0.0873	-0.1213
46234	Anabaena sp. 90	0	38.09	NA	NA	Multiple	Aerobic	1.669	NA	47.891	54.003	0.199	-0.064	0.377	1.816	0	0	0	0	NA	0.4071	0.2055	-0.1684	-0.4208	-0.4891	-0.4096	-0.3895	-0.3255	-0.2983	-0.2265	-0.2356	-0.2346	-0.2047	-0.1495	-0.1870	-0.2188	-0.1772	-0.1932	-0.1961	-0.2366	-0.1952	-0.1127	-0.1536	-0.1961	-0.1417	-0.0972	-0.0860	-0.0846	-0.1304
469371	Thermobispora bispora DSM 43833	0	72.40	NA	NA	Terrestrial	Aerobic	1.433	NA	30.669	45.661	0.240	0.224	0.537	1.663	0	0	0	0	NA	1.6025	1.0099	0.3658	0.1677	0.0605	0.0084	0.0155	0.0213	-0.0045	-0.1415	-0.2285	-0.1798	-0.1460	-0.1800	-0.1655	-0.2391	-0.1684	-0.2226	-0.3331	-0.2629	-0.3407	-0.3197	-0.2512	-0.3482	-0.2618	-0.3662	-0.3151	-0.3143	-0.2625
469382	Halogeometricum borinquense DSM 11551	0	59.97	40.0	ExtremeHalophilic	Specialized	Aerobic	1.372	NA	43.968	50.951	0.251	0.164	0.513	1.765	0	0	0	0	0	0.7243	0.3246	-0.0688	-0.0820	-0.2257	-0.2285	-0.3131	-0.3360	-0.2142	-0.2022	-0.2434	-0.2865	-0.2839	-0.2453	-0.2530	-0.2356	-0.2767	-0.3613	-0.3073	-0.3186	-0.3226	-0.3496	-0.3157	-0.2926	-0.2285	-0.2240	-0.2806	-0.2468	-0.2979
469383	Conexibacter woesei DSM 14684	0	72.40	NA	NA	NA	NA	1.740	NA	29.960	44.365	0.275	0.306	0.588	1.751	0	0	0	0	NA	1.6895	1.0297	0.0847	-0.2934	-0.3364	-0.4137	-0.3835	-0.4079	-0.4702	-0.4610	-0.5427	-0.5207	-0.4848	-0.4602	-0.4942	-0.5622	-0.5422	-0.5674	-0.5128	-0.5409	-0.5097	-0.5852	-0.5498	-0.4672	-0.4622	-0.4988	-0.4671	-0.4413	-0.4505
469599	Fusobacterium periodonticum 2_1_31	0	28.60	NA	NA	HostAssociated	Anaerobic	0.935	NA	33.476	49.535	0.168	-0.133	0.347	NA	1	1	0	0	NA	0.1515	0.0079	-0.1779	-0.2535	-0.2470	-0.3517	-0.2858	-0.2931	-0.2997	-0.2748	-0.2515	-0.2430	-0.2370	-0.2236	-0.3005	-0.3340	-0.3036	-0.2818	-0.3179	-0.2663	-0.3370	-0.2898	-0.2616	-0.2161	-0.2350	-0.1903	-0.2388	-0.3370	-0.2222
469615	Fusobacterium gonidiaformans ATCC 25563	0	32.90	NA	NA	HostAssociated	Anaerobic	0.658	NA	39.472	52.169	0.184	-0.151	0.334	1.801	1	1	0	0	NA	0.2208	-0.0057	-0.2697	-0.2826	-0.2511	-0.4267	-0.3243	-0.2241	-0.2062	-0.2242	-0.2392	-0.2438	-0.2756	-0.1968	-0.2319	-0.1859	-0.2944	-0.2689	-0.3165	-0.2489	-0.2785	-0.2834	-0.2832	-0.2884	-0.2275	-0.2706	-0.3041	-0.2858	-0.2908
476282	Bradyrhizobium japonicum SEMIA 5079	0	63.70	NA	NA	NA	NA	2.220	2.9957	38.510	47.943	0.284	0.234	0.549	1.761	0	0	0	0	NA	1.2541	0.9742	0.3854	-0.0315	-0.1247	-0.2071	-0.2615	-0.3157	-0.3756	-0.3711	-0.3724	-0.3816	-0.3850	-0.3488	-0.3676	-0.3599	-0.3819	-0.3723	-0.4254	-0.3905	-0.3536	-0.3230	-0.3793	-0.4277	-0.3931	-0.4120	-0.4195	-0.3898	-0.3714
477974	Candidatus Desulforudis audaxviator MP104C	0	60.80	NA	NA	Specialized	NA	0.854	NA	42.436	50.459	0.247	0.194	0.519	1.735	0	0	0	0	NA	1.0318	0.6492	0.1821	-0.1332	-0.1129	-0.1973	-0.1750	-0.3542	-0.3286	-0.2764	-0.2612	-0.2397	-0.2776	-0.2932	-0.2998	-0.3119	-0.2630	-0.2904	-0.2525	-0.3982	-0.3994	-0.4056	-0.3303	-0.2915	-0.3194	-0.3403	-0.2339	-0.2985	-0.3497
478009	Halobacterium salinarum R1	0	65.92	42.0	ExtremeHalophilic	Specialized	Facultative	0.944	NA	37.963	49.942	0.269	0.221	0.546	1.708	0	0	0	0	0	1.2036	0.7931	0.2373	0.0504	-0.1054	-0.1040	-0.1916	-0.1529	-0.2601	-0.1789	-0.2667	-0.3798	-0.2707	-0.2703	-0.2016	-0.1895	-0.2632	-0.2367	-0.1840	-0.2502	-0.3767	-0.3811	-0.3682	-0.3986	-0.4657	-0.3399	-0.2385	-0.2944	-0.2699
4781	Plasmopara halstedii	0	45.70	NA	NA	NA	NA	4.322	NA	56.343	56.748	0.216	-0.034	0.399	NA	1	0	1	0	NA	-0.3122	-0.3863	-0.4264	-0.4180	-0.2392	-0.1405	-0.0904	-0.0785	-0.1021	-0.1291	-0.1661	-0.1793	-0.2031	-0.2324	-0.2252	-0.1998	-0.1615	-0.1557	-0.2003	-0.1585	-0.1527	-0.0623	-0.0822	-0.0373	-0.0409	-0.0138	-0.0768	-0.0783	-0.1221
479433	Catenulispora acidiphila DSM 44928	0	69.80	NA	NA	Terrestrial	Aerobic	2.348	NA	33.117	47.116	0.295	0.306	0.591	1.695	0	0	0	0	NA	1.5783	1.0713	0.4582	0.1563	0.0102	-0.0326	-0.0716	-0.1139	-0.1338	-0.1797	-0.2075	-0.1798	-0.2133	-0.2280	-0.2888	-0.2695	-0.2673	-0.2775	-0.2796	-0.2912	-0.2945	-0.3234	-0.3326	-0.3516	-0.2544	-0.2891	-0.3186	-0.3013	-0.2319
479434	Sphaerobacter thermophilus DSM 20745	0	68.10	NA	NA	NA	NA	1.385	NA	35.967	49.144	0.268	0.248	0.551	1.645	0	0	0	0	NA	1.2779	0.8813	0.3514	-0.0601	-0.1347	-0.2553	-0.1916	-0.2119	-0.2513	-0.1643	-0.1615	-0.2361	-0.1517	-0.1224	-0.1244	-0.1499	-0.0904	-0.0615	-0.1936	-0.1756	-0.1485	-0.1446	-0.1824	-0.1657	-0.2513	-0.2579	-0.1912	-0.1082	-0.1863
481448	Methylacidiphilum infernorum V4	0	45.50	NA	NA	Specialized	Aerobic	0.827	NA	54.650	54.501	0.187	-0.011	0.405	1.893	0	0	0	0	NA	0.2648	0.2147	-0.0206	-0.1427	-0.2021	-0.2028	-0.2236	-0.1492	-0.2001	-0.2068	-0.2883	-0.2795	-0.2444	-0.1575	-0.2575	-0.2269	-0.3315	-0.2936	-0.2466	-0.2062	-0.2552	-0.3132	-0.3025	-0.3238	-0.2269	-0.2635	-0.1693	-0.3020	-0.2291
484019	Thermosipho africanus TCF52B	0	30.80	75.0	NA	Specialized	Anaerobic	0.701	NA	39.175	53.571	0.176	-0.134	0.340	1.710	1	1	0	0	1	-0.0745	-0.0564	-0.1623	-0.1091	-0.1154	-0.0890	-0.1463	-0.1937	-0.1902	-0.1844	-0.2789	-0.2658	-0.1591	-0.1797	-0.1851	-0.1766	-0.1460	-0.1394	-0.1512	-0.1254	-0.1488	-0.1289	-0.1507	-0.1402	-0.1103	-0.1253	-0.0350	-0.0001	-0.0382
484906	Babesia bovis T2Bo	0	41.61	NA	NA	NA	NA	NA	NA	56.674	57.751	0.214	-0.014	0.411	1.609	1	0	1	0	NA	-0.6185	-0.9615	-1.0779	-1.0134	-0.6755	-0.5413	-0.4178	-0.3292	-0.2727	-0.2174	-0.1867	-0.1723	-0.1637	-0.1920	-0.2339	-0.1549	-0.1859	-0.2055	-0.1270	-0.1421	-0.1843	-0.1660	-0.1706	-0.1549	-0.1941	-0.1430	-0.1497	-0.2015	-0.1824
485913	Ktedonobacter racemifer DSM 44963	0	53.80	30.5	NA	Terrestrial	Aerobic	2.615	NA	53.100	55.043	0.238	0.074	0.454	1.738	0	0	0	0	0	0.8036	0.5007	0.0705	-0.0365	-0.0954	-0.1472	-0.1405	-0.1473	-0.2093	-0.2517	-0.2349	-0.1959	-0.1941	-0.1875	-0.1694	-0.1534	-0.1464	-0.1617	-0.1879	-0.1434	-0.2150	-0.2092	-0.1887	-0.1386	-0.1974	-0.1849	-0.2356	-0.2553	-0.2832
486041	Laccaria bicolor S238N-H82	0	47.10	NA	NA	NA	NA	4.172	NA	58.922	59.015	0.208	0.016	0.425	1.634	1	0	1	0	NA	0.2870	0.2476	0.1290	0.0778	0.1219	0.1065	0.1052	0.1147	0.1762	0.1761	0.1476	0.1217	0.1081	0.0712	0.0941	0.0762	0.1091	0.1052	0.0747	0.0920	0.0974	0.0539	0.0816	0.0653	0.0601	0.0805	0.0810	0.0854	0.1049
491915	Anoxybacillus flavithermus WK1	0	41.80	62.5	NA	Specialized	Facultative	1.046	NA	49.500	50.605	0.218	-0.044	0.390	1.867	1	0	0	0	1	0.0818	0.0807	-0.1032	-0.0136	-0.1062	-0.0972	-0.2169	-0.2539	-0.2298	-0.2009	-0.1665	-0.2195	-0.1958	-0.2217	-0.1994	-0.1507	-0.1496	-0.1762	-0.1866	-0.0948	-0.1664	-0.1263	-0.1762	-0.2125	-0.1755	-0.1640	-0.0765	-0.1273	-0.1640
4927	Wickerhamomyces anomalus NRRL Y-366-8	0	35.00	NA	NA	NA	NA	2.649	NA	37.835	48.078	0.209	-0.070	0.381	1.824	1	1	0	0	NA	-0.2300	-0.5139	-0.7998	-0.7745	-0.5752	-0.3785	-0.2505	-0.1507	-0.0773	-0.0655	-0.0051	0.0330	0.0185	0.0372	0.0286	0.0398	-0.0174	0.0161	0.0233	0.0242	-0.0012	-0.0304	0.0060	0.0165	0.0026	0.0780	0.0749	0.0597	0.0796
49280	Gelidibacter algens	0	37.30	NA	NA	NA	NA	1.506	NA	51.936	56.432	0.220	-0.053	0.393	1.716	1	1	0	0	NA	0.7283	0.3273	-0.2644	-0.5310	-0.5148	-0.3291	-0.3390	-0.2795	-0.2747	-0.2447	-0.2917	-0.3197	-0.3061	-0.2787	-0.2569	-0.2367	-0.3116	-0.3085	-0.2826	-0.2812	-0.2771	-0.2585	-0.2689	-0.2514	-0.2391	-0.2643	-0.2321	-0.2061	-0.2334
498848	Thermus aquaticus Y51MC23	0	68.04	67.5	Mesophilic	Aquatic	Facultative	0.850	NA	33.093	44.812	0.179	0.058	0.429	1.883	1	0	0	0	1	0.8861	0.5551	-0.0882	-0.6555	-0.8981	-0.8425	-0.7006	-0.7461	-0.8137	-0.7240	-0.8052	-0.6968	-0.7150	-0.8472	-0.7128	-0.7434	-0.8198	-0.7675	-0.7089	-0.7163	-0.7619	-0.6481	-0.6057	-0.7511	-0.6701	-0.7003	-0.7084	-0.7421	-0.7597
500635	Mitsuokella multacida DSM 20544	0	58.00	NA	NA	Multiple	Anaerobic	0.947	NA	37.139	43.293	0.300	0.179	0.522	1.857	0	0	0	0	NA	1.4904	0.7859	0.1375	0.0504	-0.1164	-0.2388	-0.3063	-0.3469	-0.4991	-0.4548	-0.4053	-0.4935	-0.5196	-0.5442	-0.5516	-0.5038	-0.5013	-0.4722	-0.6239	-0.6313	-0.6059	-0.6319	-0.4791	-0.5435	-0.5677	-0.5087	-0.5649	-0.5712	-0.5787
504728	Meiothermus ruber DSM 1279	0	63.40	55.0	NA	Specialized	Aerobic	1.131	NA	37.912	46.921	0.254	0.186	0.513	1.827	0	0	0	0	0	1.8543	1.5449	0.7533	0.0490	-0.1788	-0.2103	-0.2638	-0.3241	-0.3774	-0.3851	-0.3657	-0.3830	-0.3459	-0.2873	-0.3074	-0.3075	-0.2938	-0.2375	-0.2767	-0.3261	-0.3694	-0.3146	-0.3937	-0.3801	-0.3855	-0.4134	-0.4088	-0.4200	-0.4272
505682	Ureaplasma parvum serovar 3 str. ATCC 27815	0	25.50	NA	NA	HostAssociated	Facultative	-0.285	NA	34.394	47.773	0.204	-0.149	0.337	1.793	1	1	0	0	NA	0.1253	-0.1380	-0.3941	-0.3661	-0.3180	-0.2511	-0.2553	-0.2675	-0.2014	-0.1564	-0.1305	-0.2579	-0.2519	-0.1806	-0.1703	-0.2562	-0.2086	-0.2371	-0.2113	-0.1967	-0.2073	-0.0605	-0.1166	-0.0343	-0.0599	-0.1044	-0.2207	-0.1093	-0.1835
5061	Aspergillus niger	0	50.30	NA	NA	NA	NA	3.544	NA	57.150	58.400	0.226	0.067	0.456	1.595	1	0	1	0	NA	0.2354	-0.0758	-0.3690	-0.2439	0.0281	0.2094	0.2530	0.2999	0.2779	0.3294	0.2904	0.2962	0.2907	0.2774	0.3211	0.2903	0.2758	0.2578	0.2252	0.2454	0.2822	0.2631	0.2342	0.2487	0.2030	0.2106	0.2015	0.1665	0.1546
507754	Acidiplasma aeolicum str. VT	0	34.20	NA	NA	NA	NA	NA	NA	43.801	49.452	0.155	-0.166	0.324	1.811	1	1	0	0	NA	0.1577	-0.0507	-0.1455	-0.2377	-0.2090	-0.2776	-0.3414	-0.3009	-0.3783	-0.3664	-0.2964	-0.2562	-0.2349	-0.2884	-0.2408	-0.3561	-0.3344	-0.3921	-0.3620	-0.3184	-0.2945	-0.2655	-0.2054	-0.2599	-0.2038	-0.2652	-0.2818	-0.2266	-0.2898
508771	Toxoplasma gondii ME49	1	52.29	NA	NA	NA	NA	4.185	NA	54.225	56.403	0.214	0.093	0.474	1.615	1	0	0	1	NA	-0.2176	-0.4611	-0.6658	-0.4831	-0.2298	-0.0122	0.0371	0.0531	0.1426	0.1735	0.1718	0.2161	0.2036	0.1598	0.1510	0.1544	0.1434	0.1100	0.1393	0.1507	0.1408	0.1390	0.1257	0.0987	0.0954	0.1661	0.1726	0.1742	0.1543
511051	Caldisericum exile AZM16c01	0	35.40	NA	Mesophilic	NA	Anaerobic	0.443	NA	44.631	52.739	0.189	-0.110	0.351	1.769	1	1	0	0	NA	0.1361	-0.1261	-0.2569	-0.3052	-0.3914	-0.4249	-0.3520	-0.2037	-0.1810	-0.1539	-0.2563	-0.2003	-0.1472	-0.1142	-0.1619	-0.1682	-0.1288	-0.0374	-0.1037	-0.1290	-0.1365	-0.1524	-0.1572	-0.1755	-0.1243	-0.1374	-0.1199	-0.1169	-0.0468
511145	Escherichia coli str. K-12 substr. MG1655	0	50.45	37.0	NA	HostAssociated	Facultative	1.722	NA	48.442	48.834	0.331	0.228	0.546	1.883	0	0	0	0	0	0.9457	0.3998	-0.2434	-0.2518	-0.2154	-0.2104	-0.2300	-0.2900	-0.2144	-0.2326	-0.2778	-0.2799	-0.3315	-0.3809	-0.3534	-0.2531	-0.2217	-0.2441	-0.3382	-0.2721	-0.3070	-0.3185	-0.3202	-0.4017	-0.2814	-0.3493	-0.2604	-0.3329	-0.3499
515635	Dictyoglomus turgidum DSM 6724	0	34.00	NA	NA	Specialized	Anaerobic	0.618	NA	41.200	51.465	0.153	-0.174	0.310	1.751	1	1	0	0	NA	0.0346	0.0228	-0.0052	-0.1485	-0.3613	-0.4871	-0.3784	-0.2610	-0.2186	-0.1652	-0.1777	-0.1394	-0.1608	-0.1095	-0.1098	-0.0580	-0.0153	-0.0687	-0.1476	-0.1220	-0.0755	-0.1005	-0.1834	-0.1603	-0.0713	-0.1003	0.0577	-0.1003	-0.1892
517417	Chlorobaculum parvum NCIB 8327	0	55.80	NA	NA	Aquatic	Facultative	0.828	NA	45.088	49.885	0.292	0.212	0.539	1.741	0	0	0	0	NA	1.3947	0.9279	0.1978	-0.0868	-0.0435	-0.1289	-0.1700	-0.1947	-0.1865	-0.2952	-0.1896	-0.2422	-0.3028	-0.3034	-0.3174	-0.2741	-0.2839	-0.2503	-0.2869	-0.3416	-0.3336	-0.2516	-0.3269	-0.3313	-0.2912	-0.3589	-0.3418	-0.2618	-0.2269
517418	Chloroherpeton thalassium ATCC 35110	0	45.00	NA	NA	Aquatic	Facultative	1.192	NA	51.763	50.457	0.248	0.057	0.453	1.834	0	0	0	0	NA	0.7448	0.3242	-0.1051	-0.2191	-0.2290	-0.2047	-0.1909	-0.2493	-0.2891	-0.2563	-0.3141	-0.3780	-0.3850	-0.3476	-0.3921	-0.3173	-0.2441	-0.1936	-0.2464	-0.2192	-0.2759	-0.3743	-0.3369	-0.2296	-0.2392	-0.3265	-0.2916	-0.2258	-0.3059
518766	Rhodothermus marinus DSM 4252	0	64.27	65.0	ModerateHalophilic	Specialized	Aerobic	1.220	NA	38.495	48.077	0.279	0.244	0.547	1.840	1	0	0	0	1	1.5237	0.9486	0.0143	-0.5619	-0.6290	-0.5054	-0.5555	-0.5073	-0.5165	-0.4434	-0.4320	-0.4801	-0.3660	-0.4449	-0.3822	-0.4524	-0.3607	-0.3328	-0.4304	-0.4409	-0.4289	-0.3953	-0.3889	-0.4247	-0.3041	-0.3875	-0.5091	-0.3394	-0.2920
519441	Streptobacillus moniliformis DSM 12112	0	26.27	NA	NA	HostAssociated	Microaerophilic	0.515	NA	32.524	50.814	0.151	-0.196	0.311	1.681	1	1	0	0	NA	0.0138	-0.1641	-0.2649	-0.2465	-0.2015	-0.2144	-0.1794	-0.1602	-0.1938	-0.2523	-0.2447	-0.2556	-0.1690	-0.0922	-0.0811	-0.1066	-0.1658	-0.1475	-0.1503	-0.0929	-0.1197	-0.1203	-0.1711	-0.1472	-0.0488	-0.1010	-0.1898	-0.1309	-0.1533
521011	Methanosphaerula palustris E1-9c	0	55.40	30.0	NA	Specialized	Anaerobic	1.073	NA	48.049	51.934	0.232	0.087	0.464	1.771	0	0	0	0	0	1.1150	0.6510	0.1054	0.0128	-0.0464	-0.0492	-0.0858	-0.0970	-0.1242	-0.2227	-0.2393	-0.2551	-0.2425	-0.3209	-0.3444	-0.3079	-0.3045	-0.3249	-0.3597	-0.2678	-0.3072	-0.3804	-0.2765	-0.3371	-0.4719	-0.2655	-0.2679	-0.2408	-0.2658
521045	Kosmotoga olearia TBF 19.5.1	0	41.50	NA	NA	Aquatic	NA	0.834	NA	54.129	56.343	0.201	0.022	0.426	1.704	0	0	0	0	NA	0.0835	0.0338	-0.0248	-0.1231	-0.1775	-0.2578	-0.2707	-0.2878	-0.2739	-0.2686	-0.2137	-0.2034	-0.2326	-0.2025	-0.2265	-0.2089	-0.2744	-0.1529	-0.1433	-0.1311	-0.1638	-0.1935	-0.2510	-0.1548	-0.1086	-0.1989	-0.1972	-0.1361	-0.0909
521097	Capnocytophaga ochracea DSM 7271	0	39.60	36.0	NA	HostAssociated	Facultative	0.960	NA	50.770	51.522	0.235	0.004	0.425	1.751	0	0	0	0	0	0.5698	-0.1097	-0.8646	-1.0398	-0.8559	-0.6856	-0.7459	-0.7155	-0.6087	-0.5094	-0.4587	-0.5068	-0.5472	-0.5067	-0.5125	-0.4561	-0.4433	-0.4755	-0.4766	-0.4689	-0.4137	-0.3992	-0.3530	-0.3292	-0.3388	-0.3338	-0.3399	-0.3382	-0.3572
521674	Planctopirus limnophila DSM 3776	0	53.72	NA	NA	Aquatic	Aerobic	1.697	NA	53.560	54.760	0.234	0.070	0.453	1.730	0	0	0	0	NA	0.7679	0.5236	-0.0582	-0.4785	-0.6021	-0.5213	-0.4325	-0.4548	-0.4066	-0.3913	-0.4278	-0.4470	-0.4792	-0.4138	-0.4206	-0.3710	-0.3627	-0.3604	-0.3252	-0.3196	-0.3644	-0.3868	-0.3347	-0.3595	-0.2908	-0.3134	-0.3015	-0.3357	-0.3439
522772	Denitrovibrio acetiphilus DSM 12809	0	42.50	36.0	NA	Aquatic	Anaerobic	1.170	NA	52.191	52.971	0.239	0.065	0.459	1.742	0	0	0	0	0	0.4241	0.0066	-0.4145	-0.4502	-0.5515	-0.5024	-0.5126	-0.4315	-0.4408	-0.4412	-0.3897	-0.4390	-0.4215	-0.3796	-0.4572	-0.4018	-0.3779	-0.3361	-0.4183	-0.3503	-0.3252	-0.3250	-0.2721	-0.3174	-0.2598	-0.2633	-0.3029	-0.2901	-0.3508
523841	Haloferax mediterranei ATCC 33500	0	60.26	NA	ModerateHalophilic	Specialized	Facultative	1.362	NA	41.878	49.560	0.252	0.175	0.519	1.782	0	0	0	0	NA	0.7285	0.2546	-0.1540	-0.1666	-0.2497	-0.2942	-0.3859	-0.3297	-0.3889	-0.2686	-0.3215	-0.2907	-0.3247	-0.2839	-0.3053	-0.3599	-0.3705	-0.3362	-0.3956	-0.3212	-0.3696	-0.3886	-0.4555	-0.3680	-0.3714	-0.3606	-0.3459	-0.3913	-0.3875
525903	Thermanaerovibrio acidaminovorans DSM 6589	0	63.80	55.0	NA	Terrestrial	Anaerobic	0.614	NA	35.561	43.299	0.180	0.085	0.454	1.780	0	0	0	0	0	1.2724	0.5958	-0.0641	-0.3104	-0.4548	-0.5781	-0.6267	-0.6124	-0.6077	-0.6039	-0.6753	-0.6336	-0.7369	-0.6389	-0.7135	-0.6864	-0.6835	-0.7608	-0.7289	-0.5960	-0.7753	-0.7502	-0.7170	-0.7178	-0.6264	-0.6293	-0.6788	-0.5762	-0.5974
525904	Thermobaculum terrenum ATCC BAA-798	0	53.54	67.0	NA	Specialized	Aerobic	1.132	NA	54.728	55.883	0.192	0.045	0.433	1.675	1	0	0	0	1	0.9087	0.6838	0.2260	-0.1588	-0.4221	-0.4248	-0.4204	-0.3477	-0.3440	-0.3346	-0.3066	-0.3092	-0.3772	-0.3268	-0.2194	-0.3058	-0.2949	-0.3371	-0.2144	-0.2995	-0.3784	-0.3568	-0.3311	-0.2891	-0.3408	-0.2154	-0.2685	-0.3009	-0.2796
525909	Acidimicrobium ferrooxidans DSM 10331	0	68.30	NA	NA	Specialized	Anaerobic	0.769	NA	38.039	50.332	0.225	0.147	0.489	1.705	0	0	0	0	NA	0.6665	0.2584	-0.2588	-0.3682	-0.2613	-0.2946	-0.3217	-0.4253	-0.3282	-0.4089	-0.3741	-0.4361	-0.3371	-0.1195	-0.2560	-0.3151	-0.3191	-0.3116	-0.2958	-0.3293	-0.3860	-0.3643	-0.2474	-0.1237	-0.2741	-0.1111	-0.1166	-0.2768	-0.3115
525919	Anaerococcus prevotii DSM 20548	0	35.67	NA	NA	HostAssociated	Anaerobic	0.692	NA	45.369	53.005	0.180	-0.108	0.361	1.747	1	1	0	0	NA	0.5598	0.1179	-0.4340	-0.5215	-0.4840	-0.5460	-0.3264	-0.4693	-0.3799	-0.3383	-0.4094	-0.4739	-0.5224	-0.5296	-0.4758	-0.3454	-0.3702	-0.3336	-0.3444	-0.3569	-0.3595	-0.4763	-0.5148	-0.4815	-0.4733	-0.4659	-0.4137	-0.4190	-0.3604
526218	Sebaldella termitidis ATCC 33386	0	33.42	NA	NA	HostAssociated	Anaerobic	1.501	NA	41.704	51.657	0.174	-0.119	0.357	1.803	1	1	0	0	NA	0.2957	0.0690	-0.1754	-0.1616	-0.2184	-0.2604	-0.2865	-0.3256	-0.3550	-0.3002	-0.2776	-0.3043	-0.3116	-0.2502	-0.2641	-0.3197	-0.3106	-0.2325	-0.2802	-0.2847	-0.2383	-0.2794	-0.2978	-0.2848	-0.2559	-0.2745	-0.2603	-0.2944	-0.2649
526224	Brachyspira murdochii DSM 12563	0	27.80	NA	NA	HostAssociated	Facultative	1.176	NA	36.233	49.856	0.166	-0.126	0.354	1.759	1	1	0	0	NA	0.3012	0.1311	-0.1591	-0.2954	-0.2622	-0.1532	-0.1604	-0.1091	-0.1334	-0.1051	-0.1057	-0.1207	-0.1088	-0.1353	-0.1401	-0.0736	-0.0665	-0.1260	-0.0892	-0.0352	-0.0553	-0.0841	-0.0549	-0.0437	0.0204	-0.0297	-0.0384	-0.0077	-0.1471
543302	Alicyclobacillus acidocaldarius LAA1	0	61.86	62.5	NA	Specialized	Aerobic	1.165	NA	43.385	51.581	0.237	0.139	0.490	1.724	1	0	0	0	1	0.8507	0.6741	0.2456	0.1240	-0.0067	-0.1079	-0.1693	-0.1191	-0.1836	-0.1188	-0.1240	-0.2323	-0.2887	-0.2623	-0.1602	-0.2110	-0.1574	-0.2982	-0.2964	-0.3349	-0.2327	-0.1452	-0.2023	-0.2522	-0.2998	-0.2849	-0.3423	-0.2466	-0.2095
547144	Hydrogenobaculum sp. HO	0	34.80	58.0	NA	Aquatic	Aerobic	0.444	NA	43.656	51.565	0.176	-0.076	0.374	1.823	1	1	0	0	0	-0.0049	-0.0998	-0.3232	-0.4942	-0.5472	-0.4934	-0.4772	-0.3023	-0.2554	-0.2432	-0.2312	-0.1965	-0.2115	-0.2080	-0.2690	-0.1669	-0.1190	-0.1337	-0.1719	-0.1263	-0.1092	-0.1582	-0.1602	-0.0919	-0.0789	-0.1034	-0.1719	-0.2456	-0.1740
548479	Mobiluncus curtisii ATCC 43063	0	55.40	NA	NA	NA	Anaerobic	0.764	NA	51.843	53.830	0.272	0.172	0.514	1.732	0	0	0	0	NA	0.6711	0.3025	-0.2046	-0.2965	-0.2490	-0.2104	-0.1810	-0.2040	-0.2524	-0.1724	-0.1656	-0.2012	-0.2011	-0.2815	-0.3018	-0.2087	-0.2135	-0.3139	-0.3179	-0.2516	-0.2406	-0.1917	-0.1660	-0.2229	-0.1836	-0.2185	-0.2763	-0.1716	-0.0845
552811	Dehalogenimonas lykanthroporepellens BL-DC-9	0	55.00	NA	NA	NA	Anaerobic	0.523	NA	47.915	50.816	0.272	0.204	0.532	1.847	0	0	0	0	NA	1.0562	0.6678	0.0561	-0.5132	-0.6694	-0.5189	-0.4236	-0.5145	-0.5494	-0.4424	-0.4750	-0.4896	-0.4751	-0.5196	-0.3226	-0.4264	-0.3542	-0.4182	-0.4468	-0.4464	-0.4913	-0.4409	-0.3869	-0.3988	-0.4470	-0.4697	-0.3797	-0.4738	-0.3555
553190	Gardnerella vaginalis 409-05	0	42.00	NA	NA	NA	Anaerobic	0.481	NA	47.641	49.611	0.265	0.044	0.446	1.804	0	0	0	0	NA	0.0243	-0.2237	-0.6431	-0.6731	-0.6238	-0.5107	-0.4192	-0.4057	-0.3745	-0.3097	-0.2637	-0.3073	-0.3269	-0.3126	-0.2983	-0.3005	-0.2085	-0.3061	-0.2964	-0.4211	-0.2553	-0.1969	-0.2416	-0.2063	-0.2327	-0.1794	-0.1397	-0.3015	-0.1639
554373	Moniliophthora perniciosa FA553	0	47.70	NA	NA	NA	NA	3.283	NA	58.806	58.518	0.216	0.022	0.431	1.753	1	0	1	0	NA	0.1911	0.1896	0.0980	0.0344	0.0354	0.0900	0.0787	0.1136	0.1057	0.0963	0.1019	0.0879	0.1080	0.0662	0.0716	0.0368	0.0530	0.0919	0.0533	0.0693	0.1273	0.1017	0.0937	0.0343	0.0417	0.0762	0.0605	0.0810	0.0765
555500	Galbibacter marinus	0	37.00	NA	NA	NA	NA	1.273	NA	50.735	57.033	0.203	-0.087	0.372	1.657	1	1	1	0	NA	0.4445	0.0749	-0.5023	-0.7305	-0.6493	-0.5524	-0.4581	-0.4704	-0.4665	-0.4182	-0.3980	-0.3867	-0.3565	-0.4158	-0.2973	-0.2705	-0.3195	-0.3322	-0.3050	-0.3356	-0.3212	-0.2780	-0.3284	-0.3522	-0.2830	-0.3038	-0.3474	-0.3001	-0.2432
555778	Halothiobacillus neapolitanus c2	0	54.70	35.0	Mesophilic	Specialized	Aerobic	0.949	NA	50.622	52.677	0.271	0.146	0.497	1.781	0	0	0	0	0	1.2366	0.8124	0.0824	-0.2837	-0.3224	-0.3757	-0.3178	-0.4002	-0.3722	-0.3579	-0.3308	-0.3665	-0.3117	-0.3029	-0.3617	-0.3024	-0.3395	-0.3399	-0.3233	-0.4115	-0.3653	-0.3064	-0.3057	-0.1936	-0.1981	-0.2461	-0.3037	-0.2701	-0.3534
555779	Desulfonatronospira thiodismutans ASO3-1	0	51.30	NA	ModerateHalophilic	Specialized	Anaerobic	1.413	NA	49.423	50.215	0.245	0.124	0.487	1.831	0	0	0	0	NA	0.7586	0.3781	-0.2650	-0.6038	-0.7246	-0.6951	-0.6142	-0.6018	-0.5609	-0.5415	-0.5923	-0.6008	-0.5715	-0.5047	-0.5206	-0.5181	-0.5576	-0.5619	-0.4561	-0.4399	-0.4770	-0.5805	-0.5293	-0.4920	-0.4642	-0.4448	-0.4289	-0.4974	-0.4451
556484	Phaeodactylum tricornutum CCAP 1055/1	0	48.84	NA	NA	NA	NA	3.312	NA	57.844	57.663	0.215	0.028	0.434	NA	1	0	1	0	NA	0.1127	-0.1180	-0.3907	-0.4580	-0.3688	-0.2692	-0.2500	-0.2473	-0.2612	-0.2546	-0.2016	-0.2116	-0.1912	-0.1896	-0.1974	-0.1311	-0.0717	-0.0916	-0.0659	-0.0923	-0.1131	-0.1525	-0.1184	-0.1474	-0.1637	-0.1668	-0.1165	-0.1397	-0.1359
559292	Saccharomyces cerevisiae S288c	0	38.16	NA	NA	NA	NA	2.498	NA	51.737	56.609	0.208	-0.027	0.407	1.660	1	0	1	0	NA	0.2708	-0.1073	-0.4044	-0.4340	-0.3668	-0.3031	-0.2334	-0.2073	-0.1977	-0.1408	-0.1376	-0.1892	-0.1837	-0.1636	-0.1847	-0.1989	-0.1499	-0.1608	-0.1084	-0.1292	-0.1420	-0.2330	-0.1698	-0.1753	-0.1600	-0.1182	-0.0786	-0.0518	-0.0880
561896	Postia placenta Mad-698-R	0	52.70	NA	NA	NA	NA	4.510	NA	54.876	58.128	0.222	0.077	0.460	1.562	1	0	1	0	NA	0.6107	0.4236	0.1691	0.1182	0.1695	0.1975	0.2503	0.2108	0.1181	0.1390	0.1953	0.1511	0.1597	0.2459	0.1795	0.0912	0.1431	0.0918	0.1504	0.1898	0.2132	0.1198	0.0206	0.0790	0.0901	0.0847	0.0222	0.0534	0.0722
564608	Micromonas pusilla CCMP1545	0	65.70	NA	NA	NA	NA	3.089	NA	37.116	48.655	0.234	0.207	0.541	1.764	0	0	0	0	NA	-0.0490	-0.2478	-0.4153	-0.4573	-0.3549	-0.3580	-0.3753	-0.3838	-0.3445	-0.2973	-0.2613	-0.2228	-0.1784	-0.2601	-0.2583	-0.3008	-0.3163	-0.2981	-0.3050	-0.3518	-0.3884	-0.3776	-0.4112	-0.4215	-0.4212	-0.4506	-0.3997	-0.4717	-0.4491
5693	Trypanosoma cruzi	1	51.70	NA	NA	NA	NA	4.499	NA	56.200	57.029	0.222	0.016	0.425	1.599	1	0	1	1	NA	0.0471	0.0157	-0.3995	-0.3505	-0.4113	-0.1572	0.0984	0.0800	-0.0367	-0.1407	-0.0889	-0.0372	-0.0840	-0.0072	-0.1279	0.0077	-0.0409	-0.0318	-0.0498	0.0024	-0.0258	-0.0349	-0.0459	-0.0375	-0.0034	-0.0066	0.0140	0.0198	0.0663
572478	Vulcanisaeta distributa DSM 14429	0	45.40	87.5	NA	Specialized	Anaerobic	0.865	NA	48.214	49.556	0.151	-0.101	0.342	1.849	1	0	0	0	1	0.0694	-0.0018	0.0164	0.0852	0.0124	-0.0129	-0.0139	-0.1412	-0.1592	-0.1022	-0.1756	-0.2065	-0.1186	-0.0927	-0.1064	-0.1405	-0.1774	-0.2371	-0.1939	-0.0661	-0.1876	-0.1227	-0.0757	-0.0800	-0.0823	-0.1790	-0.1186	-0.1350	-0.1602
572544	Ilyobacter polytropus DSM 2926	0	34.36	32.2	NA	Aquatic	Anaerobic	1.142	NA	43.728	52.993	0.171	-0.109	0.359	1.735	1	1	0	0	0	0.2948	0.1096	-0.1713	-0.2426	-0.3280	-0.3344	-0.2785	-0.3216	-0.3738	-0.3749	-0.4043	-0.3260	-0.3061	-0.2784	-0.3426	-0.3207	-0.3514	-0.3792	-0.2069	-0.2445	-0.2489	-0.3233	-0.3592	-0.2912	-0.2987	-0.3051	-0.3417	-0.1958	-0.2359
573065	Asticcacaulis excentricus CB 48	0	59.53	NA	NA	Aquatic	Aerobic	1.461	NA	43.858	49.493	0.290	0.205	0.534	1.822	0	0	0	0	NA	1.7419	1.1675	0.3129	-0.2405	-0.3913	-0.3330	-0.3186	-0.2861	-0.2604	-0.2809	-0.3050	-0.2818	-0.3090	-0.2729	-0.2767	-0.3364	-0.3236	-0.3244	-0.3022	-0.3099	-0.3404	-0.2259	-0.2124	-0.2567	-0.2291	-0.2616	-0.2963	-0.2634	-0.2827
574087	Acetohalobium arabaticum DSM 5501	0	36.60	NA	ModerateHalophilic	Specialized	Anaerobic	0.904	NA	44.633	53.489	0.202	-0.089	0.365	1.768	1	1	0	0	NA	0.3435	0.1921	0.0288	-0.0157	-0.0445	-0.1524	-0.1574	-0.1254	-0.1293	-0.1270	-0.1634	-0.1101	-0.0803	-0.0977	-0.1101	-0.1588	-0.1894	-0.2222	-0.3133	-0.2625	-0.2329	-0.1295	-0.1243	-0.1609	-0.1118	-0.1710	-0.2446	-0.1995	-0.2176
574566	Coccomyxa subellipsoidea C-169	0	52.90	NA	NA	NA	NA	3.888	NA	45.782	52.761	0.256	0.136	0.496	1.706	0	0	0	0	NA	0.6125	0.6030	0.4986	0.4924	0.5065	0.5203	0.4856	0.4909	0.5400	0.4376	0.3676	0.3807	0.3653	0.3250	0.3419	0.3073	0.2176	0.1919	0.1655	0.1455	0.1657	0.1188	0.0906	0.0809	0.0409	0.0161	-0.0278	-0.0540	-0.0510
575540	Isosphaera pallida ATCC 43644	0	62.45	NA	NA	Specialized	Aerobic	1.710	NA	45.201	53.130	0.232	0.179	0.510	1.672	0	0	0	0	NA	0.9418	0.6314	0.0895	-0.2056	-0.2237	-0.3141	-0.3138	-0.2203	-0.3058	-0.2671	-0.3093	-0.3318	-0.3456	-0.2949	-0.3086	-0.3133	-0.2780	-0.3417	-0.2714	-0.2153	-0.2683	-0.1828	-0.2193	-0.2361	-0.2621	-0.2530	-0.2698	-0.1993	-0.1428
578458	Schizophyllum commune H4-8	0	57.40	NA	NA	NA	NA	3.650	NA	47.959	55.019	0.237	0.134	0.493	1.581	0	0	0	0	NA	0.9464	0.7070	0.3244	0.1327	0.1654	0.2595	0.3144	0.3408	0.3116	0.2699	0.3096	0.3303	0.3194	0.3456	0.3191	0.3079	0.3399	0.3494	0.3206	0.2868	0.3378	0.3312	0.3288	0.2816	0.2906	0.2857	0.2958	0.2840	0.3123
578462	Allomyces macrogynus ATCC 38327	0	60.50	NA	NA	NA	NA	4.044	NA	40.348	50.106	0.239	0.136	0.493	1.641	0	0	0	0	NA	1.1418	1.0263	0.7102	0.5639	0.6594	0.7313	0.6818	0.7184	0.7129	0.6929	0.6366	0.6153	0.5644	0.5215	0.5208	0.4366	0.3768	0.3627	0.3619	0.3800	0.3088	0.3083	0.2647	0.2794	0.2409	0.1878	0.1778	0.1594	0.1541
580340	Thermovirga lienii DSM 17291	0	47.10	58.0	Mesophilic	Specialized	Anaerobic	0.693	NA	54.889	54.926	0.175	-0.026	0.395	1.703	0	0	0	0	0	0.5743	0.3555	0.0569	-0.0709	-0.1474	-0.4320	-0.4545	-0.4902	-0.4504	-0.3522	-0.3812	-0.3171	-0.3557	-0.3407	-0.3322	-0.4751	-0.3526	-0.4068	-0.3520	-0.3488	-0.2916	-0.3332	-0.2869	-0.2323	-0.3365	-0.2134	-0.2885	-0.4332	-0.2327
582515	Rubidibacter lacunae KORDI 51-2	0	56.20	30.0	Mesophilic	Aquatic	Aerobic	1.424	NA	50.919	54.560	0.250	0.146	0.495	1.736	0	0	0	0	0	1.1068	0.7584	0.1710	-0.2279	-0.2393	-0.2429	-0.1711	-0.1791	-0.1557	-0.2209	-0.1951	-0.1973	-0.2068	-0.2018	-0.1801	-0.1872	-0.2209	-0.2448	-0.2455	-0.1459	-0.2231	-0.2176	-0.2584	-0.2119	-0.2588	-0.1586	-0.2362	-0.2158	-0.2266
583355	Coraliomargarita akajimensis DSM 45221	0	53.60	NA	NA	Aquatic	Aerobic	1.322	NA	52.577	53.835	0.274	0.119	0.486	1.705	0	0	0	0	NA	1.4532	0.9300	-0.0565	-0.5780	-0.5005	-0.3867	-0.3577	-0.4444	-0.4149	-0.4439	-0.4383	-0.4260	-0.4364	-0.3818	-0.3756	-0.3900	-0.3817	-0.2356	-0.2607	-0.2921	-0.2477	-0.2693	-0.2919	-0.3297	-0.2883	-0.2864	-0.3089	-0.2837	-0.3125
583356	Ignisphaera aggregans DSM 17230	0	35.70	95.0	NA	Aquatic	Anaerobic	0.629	NA	41.643	51.324	0.129	-0.202	0.286	1.805	1	1	0	0	1	-0.1810	-0.1376	-0.1200	-0.1035	-0.1407	-0.0817	-0.1399	-0.1906	-0.1790	-0.1459	-0.1679	-0.1716	-0.2174	-0.2398	-0.2108	-0.2580	-0.2046	-0.1200	-0.0942	-0.1977	-0.1629	-0.1807	-0.1580	-0.1587	-0.1696	-0.2447	-0.1953	-0.2497	-0.2146
585394	Roseburia hominis A2-183	0	48.50	NA	NA	NA	NA	1.279	NA	49.575	49.698	0.264	0.043	0.447	1.853	0	0	0	0	NA	1.0912	0.6145	0.0628	-0.0756	-0.1262	-0.2711	-0.2764	-0.3390	-0.3771	-0.3556	-0.3604	-0.3944	-0.3924	-0.3431	-0.3601	-0.3987	-0.4021	-0.4389	-0.4417	-0.4397	-0.3988	-0.4701	-0.4074	-0.4409	-0.4419	-0.4262	-0.4294	-0.4065	-0.4039
589924	Ferroglobus placidus DSM 10642	0	44.10	85.0	Mesophilic	Specialized	Anaerobic	0.787	NA	48.959	50.052	0.193	0.047	0.441	1.878	1	0	0	0	1	-0.0777	-0.0537	-0.1486	-0.0582	-0.0024	0.0089	-0.0766	-0.0420	-0.0918	-0.0589	-0.0902	-0.0982	-0.0321	0.0343	-0.0702	-0.1059	-0.1177	-0.1253	-0.1394	-0.1712	-0.0901	-0.0283	-0.0750	-0.0407	-0.0751	-0.0962	-0.0857	-0.1477	-0.0202
592010	Abiotrophia defectiva ATCC 49176	0	47.00	NA	NA	NA	Facultative	0.715	NA	53.740	53.327	0.247	0.032	0.435	1.829	0	0	0	0	NA	0.5807	0.0583	-0.4954	-0.5337	-0.5461	-0.4837	-0.4848	-0.5802	-0.5793	-0.5228	-0.4677	-0.5419	-0.5252	-0.5819	-0.6182	-0.5075	-0.4414	-0.4929	-0.4848	-0.5433	-0.4543	-0.4313	-0.5226	-0.5598	-0.4902	-0.5742	-0.5754	-0.4791	-0.3778
592029	Nonlabens dokdonensis DSW-6	0	35.30	NA	Mesophilic	Aquatic	Aerobic	1.365	NA	46.751	55.548	0.210	-0.078	0.379	1.710	1	1	0	0	NA	0.3559	0.0569	-0.5250	-0.7476	-0.6201	-0.4485	-0.3695	-0.3609	-0.3287	-0.3143	-0.2941	-0.3210	-0.2869	-0.2518	-0.3524	-0.3069	-0.2495	-0.2653	-0.2203	-0.2621	-0.2438	-0.2024	-0.2588	-0.2344	-0.2188	-0.2744	-0.2397	-0.2310	-0.1947
593117	Thermococcus gammatolerans EJ3	0	53.60	88.0	Mesophilic	Specialized	Anaerobic	0.716	NA	46.376	48.552	0.187	0.055	0.440	1.843	1	0	0	0	1	0.3609	0.2099	0.0578	-0.1287	-0.1713	-0.1971	-0.1101	-0.1080	-0.0042	-0.1220	-0.0506	-0.0885	-0.0946	-0.1830	-0.2069	-0.1526	-0.1271	-0.1204	-0.0970	-0.1963	-0.1808	-0.1866	-0.1745	-0.1766	-0.1090	-0.0136	-0.1437	-0.0179	-0.0539
59374	Fibrobacter succinogenes subsp. succinogenes S85	0	48.00	37.0	NA	HostAssociated	Anaerobic	1.346	NA	49.807	48.943	0.296	0.144	0.507	1.856	0	0	0	0	0	1.1040	0.5891	-0.2376	-0.7258	-0.6139	-0.4506	-0.3721	-0.4088	-0.3995	-0.4893	-0.4902	-0.4270	-0.4040	-0.3689	-0.3194	-0.3712	-0.3741	-0.3579	-0.4153	-0.3783	-0.3589	-0.3013	-0.3694	-0.3141	-0.2865	-0.3717	-0.3286	-0.3258	-0.3579
595528	Capsaspora owczarzaki ATCC 30864	0	53.70	NA	NA	NA	NA	3.331	NA	49.031	53.709	0.261	0.124	0.491	1.634	0	0	0	0	NA	0.0039	-0.1864	-0.4333	-0.3929	-0.2493	-0.1269	-0.0447	-0.0198	-0.0283	-0.1074	-0.1036	-0.1374	-0.0833	-0.1106	-0.1105	-0.0901	-0.1417	-0.0805	-0.0607	-0.0470	-0.0283	-0.0511	-0.0144	-0.0395	-0.0421	-0.0894	-0.1082	-0.0921	-0.1144
596323	Leptotrichia goodfellowii F0264	0	31.60	NA	NA	HostAssociated	Anaerobic	0.825	NA	39.128	51.458	0.168	-0.098	0.368	1.841	1	1	0	0	NA	0.1824	-0.0402	-0.2742	-0.2813	-0.2981	-0.3607	-0.3239	-0.3376	-0.2634	-0.2912	-0.2372	-0.2616	-0.2776	-0.2100	-0.1811	-0.2143	-0.2770	-0.2718	-0.2658	-0.2593	-0.1947	-0.2140	-0.1588	-0.1808	-0.2544	-0.3024	-0.2485	-0.2037	-0.2761
608538	Hydrogenobacter thermophilus TK-6	0	44.00	NA	NA	NA	Facultative	0.556	NA	49.972	50.603	0.173	-0.044	0.384	1.845	0	0	0	0	NA	0.0859	-0.0208	-0.1879	-0.3100	-0.3325	-0.4026	-0.2892	-0.2453	-0.2546	-0.2863	-0.2514	-0.2012	-0.1603	-0.2597	-0.2259	-0.2469	-0.1826	-0.1458	-0.1532	-0.1504	-0.2356	-0.1850	-0.0899	-0.1663	-0.1863	-0.1779	-0.1242	-0.1973	-0.3154
633147	Olsenella uli DSM 7084	0	64.70	37.0	NA	NA	Anaerobic	0.719	NA	37.393	48.314	0.254	0.169	0.513	1.648	0	0	0	0	0	1.1654	0.5232	-0.0756	-0.3001	-0.2901	-0.3025	-0.2740	-0.2283	-0.2342	-0.2084	-0.2278	-0.2631	-0.3262	-0.3006	-0.2911	-0.3764	-0.3836	-0.2373	-0.2242	-0.1885	-0.3039	-0.3115	-0.2348	-0.2837	-0.2743	-0.3034	-0.3461	-0.3214	-0.2561
633149	Brevundimonas subvibrioides ATCC 15264	0	68.40	NA	NA	Aquatic	Aerobic	1.237	NA	33.805	45.675	0.285	0.267	0.568	1.859	0	0	0	0	NA	2.2916	1.5920	0.5288	0.0059	-0.0923	-0.1060	-0.2031	-0.3164	-0.2762	-0.1949	-0.2832	-0.2848	-0.3038	-0.3003	-0.2680	-0.2712	-0.2445	-0.1726	-0.1480	-0.1644	-0.2256	-0.1979	-0.2355	-0.2794	-0.2696	-0.2528	-0.2810	-0.2104	-0.2564
635003	Fragilariopsis cylindrus CCMP1102	0	39.00	NA	NA	NA	NA	4.389	NA	51.686	55.187	0.211	-0.072	0.385	1.787	0	0	0	0	NA	0.2796	0.0380	-0.3797	-0.5547	-0.3943	-0.3056	-0.1581	-0.1988	-0.2110	-0.1008	-0.0621	-0.0090	-0.0134	0.0232	-0.0737	0.0029	-0.0715	-0.0092	-0.0289	-0.0633	-0.0306	-0.0718	-0.0493	-0.0082	-0.0533	-0.0212	-0.0011	0.0499	0.0063
63737	Nostoc punctiforme PCC 73102	0	41.34	NA	NA	Multiple	Aerobic	2.204	NA	53.428	55.955	0.212	-0.020	0.401	1.719	0	0	0	0	NA	0.4217	0.2125	-0.1563	-0.3922	-0.3930	-0.3937	-0.3198	-0.3143	-0.3164	-0.3129	-0.2530	-0.2184	-0.2644	-0.2167	-0.1831	-0.1680	-0.1835	-0.2089	-0.2252	-0.2087	-0.2385	-0.2412	-0.1735	-0.1911	-0.1614	-0.1726	-0.1710	-0.1720	-0.1217
638303	Thermocrinis albus DSM 14484	0	46.90	NA	NA	NA	Aerobic	0.406	NA	49.689	49.567	0.183	-0.003	0.403	1.828	0	0	0	0	NA	0.0560	0.0805	-0.0737	-0.1784	-0.2255	-0.2982	-0.3115	-0.3013	-0.3621	-0.2207	-0.2723	-0.2528	-0.2770	-0.2304	-0.2976	-0.3482	-0.2066	-0.1150	-0.1567	-0.0988	-0.2067	-0.2519	-0.1902	-0.2169	-0.1304	-0.1860	-0.2478	-0.2101	-0.2553
639282	Deferribacter desulfuricans SSM1	0	30.30	62.5	NA	Specialized	Anaerobic	0.933	NA	39.919	54.664	0.186	-0.129	0.345	1.674	1	1	0	0	1	0.1639	0.0623	-0.1333	-0.1754	-0.2385	-0.2752	-0.2246	-0.1830	-0.2072	-0.1191	-0.1553	-0.1441	-0.1506	-0.1362	-0.0922	-0.0872	-0.0682	-0.1115	-0.0590	-0.0841	-0.1305	-0.1294	-0.0790	-0.1399	-0.0910	-0.0452	-0.0855	-0.0936	-0.1012
64091	Halobacterium salinarum NRC-1	0	65.70	50.0	ExtremeHalophilic	Specialized	Anaerobic	0.982	2.1972	37.945	49.995	0.269	0.223	0.547	1.705	0	0	0	0	0	1.0813	0.7234	0.3469	0.1415	0.0345	0.0461	-0.1038	-0.0839	-0.2210	-0.1442	-0.2686	-0.4391	-0.2556	-0.1511	-0.1963	-0.1846	-0.2805	-0.2432	-0.2994	-0.3822	-0.3823	-0.3841	-0.3215	-0.2690	-0.4262	-0.3539	-0.2444	-0.3410	-0.3505
641526	Winogradskyella psychrotolerans RS-3	0	33.50	NA	NA	NA	NA	1.467	NA	43.865	54.656	0.209	-0.094	0.370	1.748	1	1	0	0	NA	0.2908	0.0969	-0.3548	-0.6238	-0.5338	-0.4106	-0.3704	-0.3079	-0.2462	-0.2990	-0.3284	-0.3371	-0.2644	-0.2996	-0.2964	-0.2402	-0.2801	-0.2850	-0.2808	-0.2153	-0.2428	-0.2398	-0.2667	-0.2492	-0.2097	-0.1904	-0.1719	-0.1693	-0.1749
642492	Clostridium lentocellum DSM 5427	0	34.30	40.0	NA	NA	Anaerobic	1.551	NA	43.138	54.094	0.199	-0.138	0.341	1.708	1	1	0	0	0	0.3015	0.0795	-0.1588	-0.1748	-0.1763	-0.2015	-0.2052	-0.1761	-0.2008	-0.1561	-0.2138	-0.1386	-0.2032	-0.2617	-0.2395	-0.2155	-0.2081	-0.2287	-0.2650	-0.2122	-0.2040	-0.2253	-0.2421	-0.2221	-0.2088	-0.1599	-0.1403	-0.1331	-0.2169
644295	Methanohalobium evestigatum Z-7303	0	36.40	50.0	ExtremeHalophilic	Specialized	Anaerobic	0.878	NA	48.501	54.624	0.214	-0.019	0.411	1.733	1	1	0	0	0	0.3247	0.0606	-0.2102	-0.3349	-0.3406	-0.3328	-0.2819	-0.2544	-0.3506	-0.1908	-0.2964	-0.2334	-0.2185	-0.2493	-0.2122	-0.1970	-0.1998	-0.1759	-0.2369	-0.1901	-0.2453	-0.2551	-0.2075	-0.2220	-0.2512	-0.2205	-0.2256	-0.1955	-0.1618
645134	Spizellomyces punctatus DAOM BR117	0	47.60	NA	NA	NA	NA	3.184	NA	59.326	58.957	0.203	-0.015	0.408	1.558	1	0	1	0	NA	0.1822	0.0023	-0.2423	-0.1977	-0.1034	0.0429	0.1373	0.1545	0.1965	0.1816	0.1817	0.1828	0.1419	0.1487	0.1851	0.2253	0.1867	0.1102	0.1541	0.1801	0.2487	0.1965	0.1603	0.1226	0.1954	0.1616	0.1895	0.1415	0.1375
648996	Thermovibrio ammonificans HB-1	0	52.12	75.0	NA	NA	Anaerobic	0.565	NA	44.814	45.657	0.202	0.072	0.451	1.948	1	0	0	0	1	0.2565	-0.0779	-0.4566	-0.6359	-0.7083	-0.6113	-0.6895	-0.6216	-0.4944	-0.6209	-0.5581	-0.5085	-0.3843	-0.4566	-0.4371	-0.4868	-0.4249	-0.5941	-0.5904	-0.6003	-0.4752	-0.5582	-0.3676	-0.4665	-0.5786	-0.5253	-0.5506	-0.5287	-0.4477
649638	Truepera radiovictrix DSM 17093	0	68.10	50.0	NA	NA	Aerobic	1.182	NA	34.955	47.283	0.229	0.202	0.523	1.764	0	0	0	0	0	1.7452	1.4584	0.6645	0.1510	0.1193	-0.0768	-0.2010	-0.2008	-0.1860	-0.1833	-0.2445	-0.1948	-0.1369	-0.1688	-0.2510	-0.3087	-0.2232	-0.2902	-0.1661	-0.2848	-0.2467	-0.2490	-0.2691	-0.1427	-0.1700	-0.2785	-0.2466	-0.2631	-0.2543
651182	Desulfobacula toluolica Tol2	0	41.40	NA	NA	NA	Anaerobic	1.648	NA	53.152	53.136	0.226	0.004	0.422	1.778	0	0	0	0	NA	0.5771	0.3731	-0.0420	-0.2416	-0.3190	-0.3014	-0.2733	-0.2922	-0.2723	-0.3002	-0.3425	-0.3593	-0.3887	-0.3502	-0.3500	-0.2891	-0.2457	-0.2435	-0.2554	-0.3437	-0.2849	-0.2902	-0.3301	-0.3513	-0.2864	-0.2834	-0.3454	-0.3729	-0.4264
65357	Albugo candida	0	43.20	NA	NA	NA	NA	3.494	NA	56.607	57.427	0.204	-0.043	0.395	1.598	1	0	1	0	NA	-0.0187	-0.0447	-0.1106	-0.1082	-0.0182	-0.0088	0.0372	0.0349	0.0642	0.0317	0.0037	-0.0053	0.0219	0.0189	0.0313	0.0437	-0.0125	0.0103	0.0140	0.0203	-0.0060	-0.0093	0.0400	0.0484	0.0508	0.0268	0.0235	0.0414	0.0222
653733	Desulfurispirillum indicum S5	0	56.10	NA	NA	NA	NA	1.074	NA	44.338	48.291	0.299	0.211	0.537	1.826	0	0	0	0	NA	1.2272	0.8594	0.2236	-0.0572	-0.2396	-0.3553	-0.3632	-0.3136	-0.3415	-0.3836	-0.3030	-0.3372	-0.3308	-0.3790	-0.4307	-0.3648	-0.3815	-0.4539	-0.4639	-0.3773	-0.3617	-0.3263	-0.2707	-0.3359	-0.3999	-0.4348	-0.3537	-0.4044	-0.3743
655815	Zunongwangia profunda SM-A87	0	36.20	NA	NA	Aquatic	Aerobic	1.635	NA	50.601	56.335	0.217	-0.053	0.393	1.769	1	1	0	0	NA	0.2077	-0.0653	-0.4376	-0.6102	-0.5476	-0.4240	-0.4298	-0.3797	-0.3737	-0.3467	-0.3064	-0.2889	-0.3197	-0.3226	-0.2682	-0.2419	-0.2754	-0.2906	-0.2590	-0.2868	-0.3007	-0.2785	-0.2490	-0.2624	-0.2980	-0.2454	-0.2590	-0.3009	-0.2776
660470	Mesotoga prima MesG1.Ag.4.2	0	45.50	NA	NA	NA	NA	1.091	NA	54.329	54.943	0.190	-0.004	0.411	1.702	0	0	0	0	NA	0.2439	0.1463	-0.0411	-0.1802	-0.1758	-0.2647	-0.2950	-0.2416	-0.1095	-0.1364	-0.1603	-0.2433	-0.1779	-0.2684	-0.2489	-0.3095	-0.2838	-0.2422	-0.2603	-0.1467	-0.1883	-0.1594	-0.1938	-0.2464	-0.1874	-0.1160	-0.1708	-0.1226	-0.1583
661478	Fimbriimonas ginsengisoli Gsoil 348	0	60.80	NA	NA	NA	NA	1.655	NA	44.855	52.650	0.234	0.161	0.507	1.691	0	0	0	0	NA	0.9799	0.6565	-0.0538	-0.4779	-0.4541	-0.3556	-0.3274	-0.3869	-0.3934	-0.3949	-0.3908	-0.3688	-0.3669	-0.4001	-0.3616	-0.3542	-0.3071	-0.3926	-0.2787	-0.3159	-0.2988	-0.3077	-0.2423	-0.3480	-0.2965	-0.2700	-0.2498	-0.2583	-0.2674
6669	Daphnia pulex	0	42.40	NA	NA	NA	NA	5.284	NA	58.104	57.936	0.224	0.047	0.446	NA	1	0	1	0	NA	0.0708	-0.0027	-0.0821	-0.0901	-0.1029	-0.0990	-0.0657	-0.0306	-0.0183	-0.0275	-0.0295	-0.0242	-0.0250	-0.0190	-0.0218	-0.0520	-0.0393	-0.0170	-0.0228	-0.0462	-0.0457	-0.0680	-0.0270	-0.0387	-0.0246	-0.0179	-0.0320	-0.0561	-0.0472
667014	Thermodesulfatator indicus DSM 15286	0	42.40	70.0	NA	Aquatic	Anaerobic	0.843	NA	52.809	53.762	0.211	0.022	0.422	1.837	1	0	0	0	1	0.2102	0.0383	-0.2536	-0.4707	-0.7784	-0.6840	-0.6876	-0.7047	-0.4573	-0.4069	-0.3970	-0.3471	-0.3442	-0.4136	-0.3586	-0.3827	-0.4043	-0.3248	-0.3191	-0.3764	-0.2761	-0.2866	-0.3802	-0.3780	-0.2711	-0.2300	-0.3411	-0.3636	-0.3177
670487	Oceanithermus profundus DSM 14977	0	69.79	60.0	NA	NA	Microaerophilic	0.892	NA	31.510	45.171	0.263	0.253	0.553	1.735	1	0	0	0	1	1.8618	1.4017	0.4338	-0.1717	-0.3166	-0.3017	-0.3746	-0.2951	-0.2652	-0.4084	-0.3921	-0.4288	-0.3817	-0.3473	-0.4047	-0.4717	-0.4319	-0.4361	-0.4477	-0.4341	-0.3408	-0.4113	-0.3711	-0.4290	-0.3556	-0.3590	-0.2479	-0.3347	-0.3049
691883	Fonticula alba	0	64.30	NA	NA	NA	NA	3.444	NA	38.512	51.314	0.253	0.187	0.522	1.654	0	0	0	0	NA	0.5620	0.0536	-0.4382	-0.4721	-0.3486	-0.2415	-0.2000	-0.1670	-0.2090	-0.2048	-0.2091	-0.2405	-0.2324	-0.2310	-0.1956	-0.1769	-0.2767	-0.2990	-0.3216	-0.2605	-0.2673	-0.3515	-0.3723	-0.3394	-0.2573	-0.3387	-0.3169	-0.3668	-0.3638
694429	Pyrolobus fumarii 1A	0	54.90	106.0	Mesophilic	Specialized	Facultative	0.612	NA	52.293	54.070	0.176	0.016	0.407	1.812	1	0	0	0	1	0.0631	-0.0058	0.0191	-0.0637	-0.1255	-0.1106	-0.1330	-0.1659	-0.1467	-0.1776	-0.0894	-0.0698	-0.0162	0.0486	-0.0599	-0.0204	-0.0392	0.0188	-0.0383	-0.0497	-0.0829	-0.1112	-0.0908	-0.0906	0.0437	0.0493	-0.0210	-0.0336	-0.0337
695850	Saprolegnia parasitica CBS 223.65	0	57.50	NA	NA	NA	NA	3.973	NA	38.080	46.484	0.247	0.136	0.493	1.739	0	0	0	0	NA	0.3414	0.0278	-0.3460	-0.3683	-0.3414	-0.2793	-0.2698	-0.2373	-0.2218	-0.2210	-0.2398	-0.2626	-0.2986	-0.3085	-0.2618	-0.2691	-0.2161	-0.1904	-0.1730	-0.1661	-0.1700	-0.1595	-0.1407	-0.1447	-0.1473	-0.1618	-0.1741	-0.2008	-0.2028
696747	Arthrospira platensis NIES-39	0	44.30	NA	NA	Aquatic	Facultative	1.915	NA	54.752	55.655	0.198	-0.017	0.403	1.839	0	0	0	0	NA	0.3707	0.1442	-0.1411	-0.3847	-0.5100	-0.4729	-0.4821	-0.3585	-0.3294	-0.2632	-0.3070	-0.2899	-0.1980	-0.0936	-0.2185	-0.2543	-0.1276	-0.1365	-0.1829	-0.1960	-0.1720	-0.1446	-0.1348	-0.1046	-0.0768	-0.1560	-0.0513	-0.1736	-0.1831
703613	Bifidobacterium animalis subsp. animalis ATCC 25527	0	60.50	NA	NA	Multiple	Anaerobic	0.662	NA	40.202	47.535	0.300	0.201	0.534	1.739	0	0	0	0	NA	1.3019	0.6690	0.1245	-0.1637	-0.2425	-0.2612	-0.1581	-0.2333	-0.2402	-0.2967	-0.1323	-0.1952	-0.2425	-0.2494	-0.2005	-0.2940	-0.2389	-0.2509	-0.3527	-0.3817	-0.2012	-0.2429	-0.1710	-0.1251	-0.2479	-0.2773	-0.2887	-0.3929	-0.4078
70601	Pyrococcus horikoshii OT3	0	41.90	98.0	NA	Aquatic	Anaerobic	0.553	-0.4780	50.501	52.962	0.149	-0.101	0.348	1.795	1	0	0	0	1	-0.1311	-0.1057	-0.1159	-0.0854	-0.0690	-0.1206	-0.2344	-0.2576	-0.2315	-0.1835	-0.1710	-0.1494	0.0075	-0.0937	-0.0748	-0.0396	-0.0890	-0.0928	-0.0900	-0.1359	-0.1548	-0.1107	-0.1041	-0.1329	-0.1089	-0.1121	-0.1537	-0.1349	-0.1559
742818	Slackia piriformis YIT 12062	0	57.60	NA	NA	HostAssociated	Anaerobic	0.751	NA	45.595	50.114	0.282	0.184	0.525	1.743	0	0	0	0	NA	0.7558	0.2723	-0.3677	-0.5306	-0.3932	-0.3280	-0.4142	-0.3934	-0.3170	-0.3730	-0.4088	-0.4135	-0.4008	-0.3714	-0.3262	-0.3615	-0.2959	-0.2607	-0.3529	-0.2751	-0.2241	-0.2890	-0.3039	-0.3545	-0.3712	-0.2939	-0.2435	-0.3938	-0.3196
743299	Acidithiobacillus ferrivorans SS3	0	56.60	NA	NA	NA	NA	1.166	NA	50.315	53.393	0.259	0.137	0.490	1.758	0	0	0	0	NA	0.9747	0.6645	0.0572	-0.3372	-0.3912	-0.3745	-0.3722	-0.3959	-0.4113	-0.3573	-0.3412	-0.3191	-0.2333	-0.2330	-0.2896	-0.2885	-0.2983	-0.2621	-0.3318	-0.2630	-0.3110	-0.2498	-0.2833	-0.3039	-0.3105	-0.3270	-0.1811	-0.2101	-0.2244
743718	Isoptericola variabilis 225	0	73.90	NA	NA	NA	Facultative	1.196	NA	29.108	44.322	0.250	0.237	0.546	1.677	0	0	0	0	NA	1.8225	1.2451	0.4422	0.0577	-0.0516	-0.1329	-0.1811	-0.3098	-0.3242	-0.3487	-0.4293	-0.3478	-0.2779	-0.3394	-0.4471	-0.4429	-0.4610	-0.4140	-0.3646	-0.4318	-0.4741	-0.4600	-0.5107	-0.3556	-0.3208	-0.3399	-0.3819	-0.3751	-0.3675
744533	Naegleria gruberi strain NEG-M	0	35.00	NA	NA	NA	NA	NA	NA	40.441	50.454	0.195	-0.149	0.340	1.792	1	1	0	0	NA	0.0746	-0.1733	-0.3729	-0.3977	-0.2744	-0.2312	-0.1752	-0.1204	-0.1024	-0.0653	-0.0487	-0.0550	-0.0667	-0.0377	-0.0336	-0.0372	-0.0619	-0.0516	-0.0240	-0.0014	-0.0192	-0.0283	-0.0458	0.0154	0.0088	-0.0314	-0.0423	-0.0368	-0.0436
746697	Aequorivita sublithincola DSM 14238	0	36.20	NA	NA	NA	Aerobic	1.259	NA	50.376	55.480	0.225	-0.018	0.413	1.734	1	1	0	0	NA	0.5839	0.2825	-0.4148	-0.8005	-0.7018	-0.5517	-0.4460	-0.4553	-0.4610	-0.4559	-0.4281	-0.4040	-0.3913	-0.3597	-0.3149	-0.2799	-0.2785	-0.2548	-0.2822	-0.2926	-0.2707	-0.2666	-0.2457	-0.2998	-0.2395	-0.2340	-0.1549	-0.1872	-0.2458
747	Pasteurella multocida str. ATCC 43137	0	40.30	NA	NA	NA	NA	NA	0.0000	46.442	49.337	0.237	-0.034	0.395	1.888	0	0	0	0	NA	0.5492	0.1243	-0.4483	-0.5393	-0.4412	-0.3052	-0.3003	-0.2627	-0.2614	-0.1349	-0.1527	-0.2521	-0.1991	-0.1808	-0.2267	-0.2090	-0.1974	-0.2079	-0.2160	-0.1839	-0.2933	-0.1921	-0.1180	-0.1876	-0.2331	-0.2023	-0.0698	-0.1015	-0.0986
751945	Thermus oshimai JL-2	0	68.60	NA	NA	NA	NA	0.876	NA	32.427	44.390	0.172	0.051	0.424	1.862	0	0	0	0	NA	1.1428	0.7860	-0.0184	-0.6503	-0.7826	-0.7533	-0.7945	-0.7647	-0.7399	-0.8079	-0.7514	-0.6671	-0.5993	-0.6392	-0.6876	-0.7190	-0.7389	-0.7067	-0.6856	-0.6786	-0.7139	-0.7322	-0.8162	-0.6499	-0.5901	-0.6587	-0.8035	-0.7062	-0.7574
753081	Bigelowiella natans	0	44.90	NA	NA	NA	NA	4.515	NA	59.233	58.832	0.205	-0.008	0.419	1.606	1	0	1	0	NA	-0.0953	-0.1404	-0.2139	-0.2246	-0.1569	-0.0205	-0.0031	0.0386	0.0636	0.0945	0.0702	0.0423	0.0218	0.0822	0.0602	0.0682	0.1043	0.0644	-0.0065	-0.0101	0.1216	0.0787	0.0177	0.0671	0.0779	0.0998	0.0693	0.1170	0.1006
754035	Mesorhizobium australicum WSM2073	0	65.00	NA	NA	NA	NA	1.768	NA	39.411	47.823	0.284	0.227	0.545	1.789	0	0	0	0	NA	1.5678	1.0058	0.1470	-0.3427	-0.4737	-0.4003	-0.3604	-0.3620	-0.3571	-0.3754	-0.3910	-0.3782	-0.3827	-0.4070	-0.4300	-0.4210	-0.4056	-0.3679	-0.3930	-0.3384	-0.3758	-0.4001	-0.3418	-0.3670	-0.3704	-0.4055	-0.4418	-0.4732	-0.5183
755732	Fluviicola taffensis DSM 16823	0	36.50	20.0	NA	Aquatic	Aerobic	1.533	NA	48.156	54.766	0.213	-0.066	0.386	1.763	1	1	0	0	0	0.5206	0.1412	-0.5666	-0.7385	-0.5312	-0.4584	-0.4049	-0.4017	-0.3434	-0.3537	-0.3713	-0.3264	-0.3187	-0.2525	-0.2633	-0.2511	-0.2547	-0.1905	-0.1971	-0.1933	-0.1989	-0.1929	-0.2184	-0.1860	-0.1442	-0.1746	-0.1396	-0.1408	-0.1267
760142	Hippea maritima DSM 10411	0	37.50	53.0	NA	Specialized	NA	0.527	NA	48.437	54.391	0.178	-0.090	0.366	1.726	1	1	0	0	0	0.0578	-0.0973	-0.2083	-0.1632	-0.2795	-0.2881	-0.2078	-0.2566	-0.1795	-0.1438	-0.2172	-0.3102	-0.2567	-0.2147	-0.2290	-0.2448	-0.1453	-0.0357	-0.1268	-0.1665	-0.1586	-0.0568	-0.1158	-0.1654	-0.1521	-0.1565	-0.1616	-0.2273	-0.2093
762948	Rothia dentocariosa ATCC 17931	0	53.70	NA	NA	HostAssociated	Aerobic	0.919	NA	52.230	53.871	0.283	0.152	0.505	1.736	0	0	0	0	NA	0.5777	0.3680	0.0128	-0.2004	-0.2391	-0.1170	-0.1377	-0.1412	-0.1210	-0.2938	-0.2210	-0.2599	-0.1910	-0.0575	-0.0463	-0.1409	-0.1086	-0.1198	-0.1539	-0.1937	-0.2172	-0.2394	-0.1938	-0.1832	-0.1157	-0.1640	-0.1586	-0.0958	-0.0307
762983	Succinatimonas hippei YIT 12066	0	40.30	NA	NA	HostAssociated	Anaerobic	0.836	NA	50.450	51.992	0.252	0.041	0.442	1.801	0	0	0	0	NA	0.1889	-0.1362	-0.5930	-0.6317	-0.5352	-0.4821	-0.4324	-0.3145	-0.4382	-0.3835	-0.3534	-0.3465	-0.2975	-0.3507	-0.2693	-0.2973	-0.3266	-0.3191	-0.2648	-0.2543	-0.2796	-0.2861	-0.2902	-0.2561	-0.2384	-0.2868	-0.3412	-0.3301	-0.3034
765420	Oscillochloris trichoides DG-6	0	59.10	29.0	NA	NA	Anaerobic	1.475	NA	45.708	50.415	0.257	0.122	0.477	1.730	0	0	0	0	0	0.8871	0.7931	0.3676	0.1154	-0.0240	-0.0430	-0.0025	-0.0193	-0.0447	-0.0374	-0.1096	-0.0677	-0.0759	-0.1103	-0.1305	-0.1384	-0.1077	-0.1277	-0.1501	-0.1740	-0.2338	-0.1936	-0.1484	-0.1027	-0.1515	-0.1843	-0.1339	-0.1309	-0.1686
765952	Parachlamydia acanthamoebae UV-7	0	39.00	NA	NA	NA	NA	1.122	NA	52.020	55.719	0.204	-0.065	0.379	1.793	0	0	0	0	NA	0.3215	0.1237	-0.1095	-0.2943	-0.3129	-0.3942	-0.3367	-0.3149	-0.3200	-0.2561	-0.1653	-0.2003	-0.1524	-0.1972	-0.1393	-0.1348	-0.0894	-0.1686	-0.1320	-0.1570	-0.2223	-0.2447	-0.2477	-0.2772	-0.1588	-0.1517	-0.1682	-0.2526	-0.0207
767434	Frateuria aurantia DSM 6220	0	63.40	NA	NA	NA	NA	1.282	NA	38.914	46.108	0.305	0.249	0.555	1.918	0	0	0	0	NA	1.6662	1.0938	0.1917	-0.1356	-0.1958	-0.3713	-0.3663	-0.3822	-0.5224	-0.4758	-0.4859	-0.4650	-0.4277	-0.5090	-0.4366	-0.3827	-0.4706	-0.5183	-0.4977	-0.5399	-0.5320	-0.5338	-0.5329	-0.4915	-0.5118	-0.5546	-0.4171	-0.4458	-0.3927
768670	Calditerrivibrio nitroreducens DSM 19672	0	35.68	55.0	NA	NA	Anaerobic	0.796	NA	47.824	54.861	0.183	-0.106	0.357	1.690	1	1	0	0	0	0.2248	0.1671	-0.0994	-0.2300	-0.2938	-0.3660	-0.3952	-0.2528	-0.2687	-0.1844	-0.1441	-0.1667	-0.2737	-0.2774	-0.1446	-0.1450	-0.1951	-0.1739	-0.1726	-0.1437	-0.1860	-0.1063	-0.1721	-0.2068	-0.2442	-0.0956	-0.1644	-0.1350	-0.1456
768671	Thiocapsa marina 5811	0	64.10	NA	NA	NA	NA	1.722	NA	41.379	50.986	0.257	0.188	0.517	1.719	0	0	0	0	NA	1.3765	0.9868	0.2828	-0.1722	-0.2308	-0.2391	-0.2796	-0.3216	-0.3491	-0.3558	-0.3730	-0.3168	-0.2741	-0.3652	-0.3474	-0.3996	-0.3625	-0.3291	-0.3144	-0.3409	-0.4184	-0.2787	-0.3107	-0.2852	-0.2427	-0.2608	-0.2260	-0.2753	-0.3043
768679	Thermoproteus tenax Kra 1	0	55.10	NA	NA	NA	NA	0.611	NA	49.042	51.180	0.155	-0.022	0.390	1.795	0	0	0	0	NA	0.1376	0.0977	-0.0693	-0.1001	-0.0555	-0.1075	-0.2068	-0.1886	-0.2406	-0.1934	-0.1971	-0.2548	-0.1972	-0.1839	-0.2155	-0.2535	-0.2464	-0.2510	-0.2452	-0.2625	-0.3593	-0.2830	-0.1845	-0.3358	-0.1714	-0.0923	-0.1405	-0.2799	-0.2932
768706	Desulfosporosinus orientis DSM 765	0	42.90	NA	NA	NA	NA	1.769	NA	56.140	56.913	0.212	-0.016	0.405	1.714	1	0	1	0	NA	0.4827	0.2958	0.0422	-0.0300	-0.1079	-0.1400	-0.1579	-0.2092	-0.1857	-0.1832	-0.1996	-0.1732	-0.1929	-0.1632	-0.1881	-0.1757	-0.1806	-0.1756	-0.1878	-0.2051	-0.2489	-0.2377	-0.2947	-0.2841	-0.2567	-0.1842	-0.1718	-0.1446	-0.1747
795359	Thermodesulfobacterium geofontis OPF15	0	30.60	NA	NA	NA	NA	0.491	NA	37.061	49.844	0.172	-0.117	0.345	1.866	1	1	0	0	NA	-0.0337	-0.0485	-0.0316	-0.0691	-0.2131	-0.2058	-0.1479	-0.1402	-0.1225	-0.1246	-0.0829	-0.1278	-0.1255	-0.1470	-0.1563	-0.1073	-0.1501	-0.0702	-0.1569	-0.1725	-0.1297	-0.1035	-0.1232	-0.1797	-0.0797	0.0100	-0.0505	-0.0779	-0.1156
797114	Halosimplex carlsbadense 2-9-1	0	67.70	NA	NA	NA	NA	1.546	NA	34.207	47.106	0.254	0.216	0.543	1.740	0	0	0	0	NA	1.0239	0.4910	0.0351	-0.0771	-0.1553	-0.2421	-0.3398	-0.2877	-0.3196	-0.2972	-0.3004	-0.3686	-0.4334	-0.4219	-0.3755	-0.3289	-0.3106	-0.3193	-0.4305	-0.4341	-0.4629	-0.3461	-0.2681	-0.2921	-0.2946	-0.2879	-0.2824	-0.2395	-0.2919
797210	Halopiger xanaduensis SH-6	0	65.20	NA	NA	NA	NA	1.471	NA	35.548	46.785	0.256	0.202	0.535	1.779	0	0	0	0	NA	1.4498	0.8854	0.3697	0.1079	-0.1368	-0.1665	-0.2769	-0.2686	-0.3558	-0.3459	-0.3945	-0.4062	-0.4475	-0.3617	-0.3548	-0.3498	-0.4073	-0.4184	-0.4061	-0.4613	-0.5054	-0.4890	-0.4428	-0.3624	-0.3709	-0.4541	-0.5100	-0.3837	-0.4279
797304	Natronobacterium gregoryi SP2	0	62.20	NA	NA	NA	NA	1.332	NA	40.479	48.795	0.249	0.163	0.511	1.795	0	0	0	0	NA	0.9701	0.4544	0.0028	-0.2239	-0.3380	-0.3789	-0.2831	-0.2874	-0.3928	-0.3567	-0.3346	-0.3755	-0.4041	-0.3508	-0.3708	-0.3759	-0.4076	-0.3878	-0.3079	-0.3654	-0.4310	-0.3920	-0.3905	-0.5371	-0.3860	-0.4378	-0.4541	-0.4526	-0.4402
83332	Mycobacterium tuberculosis H37Rv	1	65.60	37.0	NA	HostAssociated	Aerobic	1.484	2.9444	41.529	52.130	0.263	0.227	0.543	1.663	1	0	0	1	0	0.7555	0.3954	-0.0277	-0.1226	-0.0672	-0.0805	-0.1835	-0.1891	-0.2243	-0.3063	-0.2547	-0.3297	-0.3460	-0.2711	-0.2771	-0.3033	-0.2605	-0.3059	-0.3608	-0.3453	-0.3636	-0.3025	-0.3235	-0.3070	-0.3710	-0.3551	-0.3297	-0.3596	-0.3190
859192	Candidatus Nitrosoarchaeum limnia BG20	0	32.50	NA	NA	NA	NA	0.618	NA	39.820	52.762	0.192	-0.136	0.343	1.847	1	1	0	0	NA	-0.1131	-0.1271	-0.2690	-0.2626	-0.1936	-0.1643	-0.1120	-0.1055	-0.1166	-0.1317	-0.1265	-0.0978	-0.1921	-0.1941	-0.1799	-0.1660	-0.2250	-0.1138	-0.1258	-0.1495	-0.1370	-0.1369	-0.1351	-0.1353	-0.1868	-0.1218	-0.1171	-0.1193	-0.1663
85962	Helicobacter pylori 26695	0	38.90	37.0	NA	HostAssociated	Aerobic	0.512	0.8755	47.762	48.188	0.221	0.015	0.428	1.978	0	0	0	0	0	0.5541	0.3416	-0.0548	-0.2233	-0.2206	-0.2101	-0.2202	-0.2874	-0.2335	-0.1706	-0.1327	-0.1999	-0.1021	-0.1658	-0.2199	-0.2411	-0.1581	-0.1512	-0.1592	-0.1321	-0.1035	-0.1129	-0.1419	-0.1664	-0.1308	-0.1366	-0.1157	-0.0780	-0.0896
861299	Gemmatirosa kalamazoonesis	0	72.64	NA	NA	Terrestrial	NA	2.012	NA	29.568	43.895	0.266	0.287	0.576	1.768	0	0	0	0	NA	2.1984	1.7683	0.9428	0.3948	0.1998	0.1231	0.0369	-0.0863	-0.1058	-0.2313	-0.3026	-0.2059	-0.3440	-0.3424	-0.3794	-0.4092	-0.3516	-0.3443	-0.3939	-0.4240	-0.4350	-0.4483	-0.4595	-0.4121	-0.4387	-0.4795	-0.4505	-0.4448	-0.4149
862908	Halobacteriovorax marinus SJ	1	36.70	NA	NA	NA	NA	1.235	NA	45.051	52.673	0.193	-0.126	0.349	1.720	1	1	0	1	NA	0.4061	0.1481	-0.1750	-0.6391	-0.7579	-0.6682	-0.5595	-0.5058	-0.5054	-0.4270	-0.4614	-0.4030	-0.3519	-0.3863	-0.3588	-0.3380	-0.3188	-0.3545	-0.3320	-0.3737	-0.3787	-0.3978	-0.4110	-0.3523	-0.3261	-0.2666	-0.3157	-0.3784	-0.3038
866499	Cloacibacillus evryensis DSM 19522	0	56.00	37.0	NA	NA	Anaerobic	1.249	NA	44.572	49.658	0.245	0.168	0.515	1.769	0	0	0	0	0	1.4465	1.0099	0.4214	0.1520	-0.0541	-0.2062	-0.3546	-0.2644	-0.2125	-0.3434	-0.4393	-0.3498	-0.4790	-0.5226	-0.4426	-0.4639	-0.5856	-0.4513	-0.3979	-0.4071	-0.4133	-0.4129	-0.2643	-0.3480	-0.2115	-0.3646	-0.3679	-0.3724	-0.2791
866895	Halobacillus halophilus DSM 2266	0	41.80	NA	ModerateHalophilic	NA	NA	1.428	NA	55.604	56.939	0.230	0.000	0.419	1.751	1	0	1	0	NA	0.4252	0.3194	0.0458	-0.0807	-0.1321	-0.1433	-0.1305	-0.0832	-0.0840	-0.0874	-0.1829	-0.1894	-0.2004	-0.2059	-0.1303	-0.1626	-0.1505	-0.1623	-0.2168	-0.2248	-0.2148	-0.2476	-0.1918	-0.0924	-0.1269	-0.1979	-0.2260	-0.1956	-0.2064
867904	Methanomethylovorans hollandica DSM 15978	0	41.84	35.5	NA	Aquatic	Anaerobic	0.998	NA	53.581	55.094	0.215	-0.008	0.413	1.726	0	0	0	0	0	0.5407	0.2504	-0.2751	-0.4497	-0.3828	-0.3389	-0.3637	-0.3680	-0.4312	-0.3916	-0.3512	-0.3027	-0.2996	-0.3862	-0.3540	-0.3673	-0.3107	-0.3422	-0.3260	-0.3683	-0.3260	-0.3034	-0.2126	-0.2792	-0.3361	-0.2616	-0.2818	-0.2175	-0.1794
868864	Desulfurobacterium thermolithotrophum DSM 11699	0	34.90	70.0	NA	Aquatic	Anaerobic	0.433	NA	41.504	50.119	0.185	-0.060	0.380	1.804	1	1	0	0	1	-0.1501	-0.1523	-0.2574	-0.3183	-0.2368	-0.3062	-0.3382	-0.3483	-0.2515	-0.2361	-0.2354	-0.2488	-0.2508	-0.2813	-0.1865	-0.1048	-0.2025	-0.2422	-0.1383	-0.1178	-0.1082	-0.1198	-0.1911	-0.2163	-0.2323	-0.0811	-0.1557	-0.1570	-0.0439
869210	Marinithermus hydrothermalis DSM 14884	0	68.10	NA	NA	Aquatic	Aerobic	0.819	NA	35.313	48.298	0.224	0.178	0.505	1.683	0	0	0	0	NA	1.5450	1.3289	0.8639	0.1934	0.0012	-0.1334	-0.0844	-0.1176	-0.1418	0.0707	-0.0114	0.0057	-0.0334	-0.0193	-0.0812	-0.0196	-0.0225	-0.1242	-0.0610	-0.1423	-0.0617	-0.1055	-0.2284	-0.1155	-0.2258	-0.2634	-0.1807	-0.1938	-0.1387
880073	Caldithrix abyssi DSM 13497	0	45.10	NA	NA	NA	NA	1.605	NA	50.706	49.131	0.262	0.106	0.477	1.888	0	0	0	0	NA	0.7873	0.5403	0.1111	-0.2337	-0.3228	-0.4080	-0.3819	-0.3401	-0.4060	-0.3877	-0.3729	-0.3187	-0.3102	-0.3386	-0.3205	-0.2646	-0.3412	-0.3632	-0.2890	-0.2824	-0.3996	-0.3755	-0.3090	-0.2253	-0.2468	-0.2406	-0.2680	-0.2708	-0.2212
882	Desulfovibrio vulgaris str. Hildenborough	0	67.10	NA	NA	Multiple	Anaerobic	1.396	2.6391	41.562	51.106	0.258	0.186	0.519	1.763	0	0	0	0	NA	0.9504	0.4958	-0.1440	-0.2293	-0.2888	-0.3234	-0.2196	-0.3454	-0.3523	-0.3378	-0.3464	-0.3405	-0.3782	-0.3616	-0.3489	-0.3609	-0.2946	-0.3041	-0.3030	-0.3276	-0.2826	-0.3238	-0.3132	-0.2295	-0.3342	-0.2886	-0.3618	-0.3879	-0.3367
883169	Turicella otitidis ATCC 51513	0	71.00	NA	NA	HostAssociated	NA	0.751	NA	30.002	44.357	0.259	0.234	0.548	1.649	0	0	0	0	NA	1.5159	0.8706	0.2182	-0.2419	-0.1964	-0.2794	-0.3015	-0.3740	-0.2774	-0.3859	-0.4354	-0.5173	-0.4064	-0.4412	-0.4032	-0.3548	-0.4761	-0.4858	-0.3550	-0.3696	-0.4343	-0.4706	-0.4736	-0.4380	-0.4575	-0.5513	-0.5117	-0.5009	-0.5382
885318	Entamoeba histolytica HM-1:IMSS-A	0	24.30	NA	NA	NA	NA	3.037	NA	33.528	49.554	0.180	-0.192	0.313	1.723	1	1	0	0	NA	-0.1134	-0.1429	-0.1573	-0.1627	-0.1362	-0.1133	-0.0961	-0.0768	-0.0736	-0.0479	-0.0363	-0.0032	-0.0550	-0.0270	-0.0185	-0.0377	-0.0317	-0.0363	-0.0068	-0.0170	-0.0311	-0.0259	-0.0079	-0.0157	0.0189	-0.0027	0.0097	0.0068	0.0056
886293	Singulisphaera acidiphila DSM 18658	0	62.27	NA	NA	NA	NA	2.278	NA	43.872	53.181	0.222	0.137	0.489	1.635	0	0	0	0	NA	1.2275	0.8635	0.3047	-0.1237	-0.2615	-0.3198	-0.3143	-0.2856	-0.3547	-0.3429	-0.2807	-0.3424	-0.2738	-0.3280	-0.3330	-0.2972	-0.3646	-0.3450	-0.3600	-0.3892	-0.3276	-0.3724	-0.3055	-0.3461	-0.3628	-0.3842	-0.3857	-0.4067	-0.3760
886377	Muricauda ruestringensis DSM 13258	0	41.40	NA	NA	NA	NA	1.346	NA	53.940	53.979	0.218	-0.027	0.407	1.773	0	0	0	0	NA	0.7082	0.2398	-0.4224	-0.6623	-0.5592	-0.4574	-0.4460	-0.4572	-0.4840	-0.5201	-0.4541	-0.4217	-0.4390	-0.4497	-0.4774	-0.5500	-0.5113	-0.4416	-0.4146	-0.3596	-0.4016	-0.4134	-0.4252	-0.4942	-0.3559	-0.3806	-0.3633	-0.3962	-0.4160
891968	Anaerobaculum mobile DSM 13181	0	48.00	NA	NA	NA	NA	0.770	NA	55.298	55.051	0.178	-0.031	0.392	1.684	0	0	0	0	NA	0.4848	0.3630	0.1510	-0.0770	-0.1869	-0.2958	-0.3745	-0.3619	-0.3873	-0.3249	-0.2913	-0.3356	-0.3069	-0.2310	-0.2435	-0.2339	-0.2449	-0.2626	-0.2470	-0.2421	-0.2253	-0.2766	-0.2987	-0.3193	-0.2561	-0.2647	-0.3016	-0.1689	-0.2854
903503	Candidatus Moranella endobia PCIT	0	43.50	NA	NA	NA	NA	-0.619	NA	53.072	53.186	0.255	0.093	0.466	1.707	0	0	0	0	NA	0.4178	0.1235	-0.0974	-0.3785	-0.1792	-0.0557	-0.2008	-0.5735	-0.4098	-0.2836	-0.3012	-0.1213	-0.2150	-0.1551	-0.2462	-0.3561	-0.4501	-0.5660	-0.3240	-0.4888	-0.3436	-0.4934	-0.2035	-0.2632	-0.4219	-0.2435	-0.1699	-0.2906	-0.3920
905079	Guillardia theta CCMP2712	0	52.90	NA	NA	NA	NA	4.468	NA	52.940	54.896	0.215	0.052	0.450	1.708	0	0	0	0	NA	0.3406	0.3538	0.2410	0.2149	0.2751	0.3024	0.2996	0.2799	0.2914	0.2091	0.2055	0.2211	0.1872	0.1922	0.1984	0.1872	0.1605	0.1845	0.1553	0.1720	0.1963	0.2015	0.2013	0.1794	0.1581	0.1620	0.1359	0.1363	0.1418
910314	Dialister microaerophilus UPII 345-E	0	35.60	NA	NA	NA	NA	0.248	NA	45.324	51.765	0.201	-0.047	0.397	1.845	1	1	0	0	NA	0.0155	-0.2226	-0.5520	-0.5203	-0.3952	-0.3926	-0.3413	-0.4887	-0.4330	-0.3084	-0.3741	-0.3787	-0.3236	-0.3528	-0.4260	-0.4489	-0.3376	-0.2914	-0.3884	-0.3389	-0.3524	-0.3234	-0.4209	-0.4304	-0.2695	-0.2980	-0.3488	-0.3222	-0.2570
911008	Leclercia adecarboxylata ATCC 23216 = NBRC 102595	0	55.80	NA	NA	NA	NA	1.569	NA	43.870	46.916	0.356	0.289	0.582	1.898	0	0	0	0	NA	1.4180	0.8991	0.1767	-0.0231	-0.0581	-0.0418	-0.0787	-0.0859	-0.1470	-0.2070	-0.1535	-0.2430	-0.2318	-0.3312	-0.3259	-0.3332	-0.3606	-0.3404	-0.4014	-0.4046	-0.2987	-0.3006	-0.3246	-0.3931	-0.3780	-0.3757	-0.3862	-0.3291	-0.3653
926550	Caldilinea aerophila DSM 14535 = NBRC 104270	0	58.80	55.0	NA	NA	NA	1.638	NA	46.298	51.503	0.281	0.191	0.519	1.726	0	0	0	0	0	0.8987	0.6522	0.2756	0.0442	-0.0959	-0.2013	-0.1793	-0.2234	-0.1724	-0.2513	-0.2683	-0.2877	-0.2792	-0.2475	-0.1984	-0.2589	-0.2754	-0.2581	-0.2395	-0.2067	-0.2138	-0.2066	-0.2153	-0.3078	-0.2636	-0.1636	-0.1669	-0.2031	-0.2104
926559	Joostella marina DSM 19592	0	33.60	NA	NA	NA	NA	1.506	NA	44.658	55.362	0.197	-0.107	0.363	1.713	1	1	0	0	NA	0.3914	0.0186	-0.5552	-0.8405	-0.7319	-0.5323	-0.5244	-0.4354	-0.4059	-0.3947	-0.4051	-0.4086	-0.4013	-0.3628	-0.3261	-0.3903	-0.2719	-0.3292	-0.3712	-0.3053	-0.3060	-0.2676	-0.2790	-0.2973	-0.2476	-0.2766	-0.1453	-0.1993	-0.2012
926562	Owenweeksia hongkongensis DSM 17368	0	40.20	NA	NA	NA	NA	1.386	NA	53.336	55.543	0.224	-0.039	0.401	1.696	0	0	0	0	NA	0.5285	0.0668	-0.6427	-0.8943	-0.8559	-0.6306	-0.5645	-0.5697	-0.6043	-0.5941	-0.4832	-0.5404	-0.4751	-0.4901	-0.4596	-0.3585	-0.4407	-0.4162	-0.4195	-0.3757	-0.4308	-0.4189	-0.3697	-0.3497	-0.3954	-0.3579	-0.3470	-0.3521	-0.3357
926569	Anaerolinea thermophila UNI-1	0	53.80	NA	NA	NA	NA	1.262	NA	50.323	51.814	0.263	0.144	0.491	1.809	0	0	0	0	NA	1.1138	0.8380	0.2499	-0.4042	-0.5706	-0.5109	-0.4521	-0.3757	-0.3427	-0.4233	-0.3123	-0.2971	-0.3183	-0.3532	-0.3507	-0.2346	-0.3561	-0.3451	-0.3193	-0.2601	-0.2182	-0.2380	-0.2570	-0.3256	-0.2875	-0.2540	-0.3424	-0.3463	-0.3016
926571	Nitrososphaera viennensis EN76	0	52.70	NA	NA	NA	NA	0.927	NA	48.283	50.750	0.226	0.083	0.467	1.883	0	0	0	0	NA	0.5485	0.4229	0.0883	-0.1095	-0.1197	-0.1867	-0.1771	-0.1035	-0.1346	-0.2048	-0.1972	-0.2211	-0.3543	-0.3623	-0.3565	-0.4365	-0.3433	-0.3210	-0.3733	-0.2944	-0.2414	-0.3269	-0.3179	-0.3730	-0.3199	-0.3015	-0.2823	-0.3020	-0.2182
929556	Solitalea canadensis DSM 3403	0	37.30	NA	NA	NA	NA	1.649	NA	50.464	55.866	0.229	-0.034	0.403	1.696	1	1	0	0	NA	0.4124	-0.0135	-0.5761	-0.7097	-0.5646	-0.4648	-0.4164	-0.3810	-0.3841	-0.3703	-0.3710	-0.3242	-0.3177	-0.3303	-0.2538	-0.2379	-0.2345	-0.2384	-0.2528	-0.2567	-0.2429	-0.2451	-0.2104	-0.1949	-0.2289	-0.2776	-0.2424	-0.2574	-0.2294
93061	Staphylococcus aureus subsp. aureus NCTC 8325	0	32.90	33.5	NA	HostAssociated	Facultative	1.037	-0.9163	41.216	51.568	0.214	-0.104	0.362	1.813	1	1	0	0	0	0.1560	-0.0316	-0.2106	-0.1703	-0.1937	-0.1736	-0.2108	-0.2111	-0.2305	-0.2010	-0.1231	-0.1505	-0.1751	-0.1894	-0.2143	-0.2677	-0.1965	-0.2030	-0.2192	-0.1813	-0.2575	-0.2712	-0.2894	-0.2960	-0.2279	-0.1953	-0.1840	-0.2096	-0.1638
930946	Fructobacillus fructosus KCTC 3544	0	44.60	NA	NA	NA	NA	0.395	NA	52.240	52.346	0.247	0.018	0.430	1.858	0	0	0	0	NA	0.5680	0.1386	-0.3987	-0.4530	-0.4931	-0.4888	-0.4305	-0.4870	-0.4293	-0.4521	-0.4897	-0.4031	-0.3166	-0.2943	-0.3425	-0.4845	-0.5190	-0.4146	-0.4258	-0.4232	-0.6122	-0.4698	-0.5489	-0.5440	-0.3878	-0.4507	-0.4500	-0.4228	-0.4090
930990	Botryobasidium botryosum FD-172 SS1	0	52.30	NA	NA	NA	NA	3.843	NA	55.879	58.594	0.214	0.062	0.450	1.595	1	0	1	0	NA	0.6378	0.4584	0.1960	0.0841	0.1164	0.0929	0.1522	0.1953	0.1683	0.1648	0.1841	0.1681	0.1490	0.1272	0.1281	0.1250	0.1433	0.1407	0.1368	0.1657	0.1656	0.1172	0.1315	0.1284	0.1352	0.1407	0.1408	0.1577	0.1831
931890	Eremothecium cymbalariae DBVPG#7215	0	40.32	NA	NA	NA	NA	2.269	NA	53.738	57.744	0.202	-0.053	0.390	1.588	1	0	1	0	NA	0.2348	-0.0784	-0.3956	-0.4086	-0.3643	-0.2759	-0.1903	-0.1030	-0.0385	-0.0421	0.0089	-0.0442	-0.1169	-0.0865	-0.0274	-0.0594	-0.0324	-0.0584	-0.0690	-0.0725	-0.1032	-0.0948	-0.1419	-0.1712	-0.2010	-0.1841	-0.2252	-0.1789	-0.1821
937777	Deinococcus peraridilitoris DSM 19664	0	63.71	NA	NA	NA	NA	1.507	NA	40.495	50.082	0.292	0.270	0.567	1.778	0	0	0	0	NA	1.4998	1.1941	0.5073	0.2254	0.2074	0.1201	0.0379	-0.0340	-0.0911	-0.1455	-0.1269	-0.1045	-0.1489	-0.1246	-0.2059	-0.2325	-0.1634	-0.2109	-0.1656	-0.2663	-0.2790	-0.2397	-0.2141	-0.1450	-0.1546	-0.2359	-0.1759	-0.2216	-0.1923
944289	Gymnopus luxurians FD-317 M1	0	45.10	NA	NA	NA	NA	4.194	NA	58.603	58.853	0.208	0.003	0.419	1.655	1	0	1	0	NA	0.3160	0.2159	0.0910	-0.0124	-0.0336	0.0332	0.0722	0.0643	0.0886	0.0807	0.0443	0.0696	0.0534	0.0721	0.0956	0.1193	0.1363	0.1018	0.0974	0.0873	0.0627	0.0789	0.1009	0.0500	0.0545	0.0537	0.0678	0.0835	0.0565
945553	Hypholoma sublateritium FD-334 SS-4	0	51.00	NA	NA	NA	NA	3.872	NA	56.584	58.694	0.221	0.079	0.461	1.602	1	0	1	0	NA	0.6261	0.4799	0.2471	0.1663	0.1905	0.2205	0.2038	0.2057	0.1991	0.1766	0.1630	0.1206	0.1476	0.1362	0.1245	0.1179	0.1166	0.1305	0.1095	0.1075	0.1015	0.0834	0.0554	0.0629	0.0504	0.0786	0.1090	0.0758	0.0621
945713	Ignavibacterium album JCM 16511	0	33.90	NA	NA	NA	NA	1.297	NA	43.339	53.226	0.208	-0.059	0.386	1.740	1	1	0	0	NA	0.2722	0.0191	-0.3584	-0.6497	-0.6706	-0.5272	-0.4384	-0.3245	-0.3914	-0.3336	-0.2717	-0.2509	-0.3135	-0.2673	-0.1820	-0.1520	-0.1571	-0.1538	-0.1748	-0.1987	-0.1199	-0.1428	-0.1695	-0.2088	-0.1073	-0.0807	-0.1335	-0.1650	-0.1295
946077	Imtechella halotolerans K1	0	35.50	NA	NA	NA	NA	1.127	NA	47.891	55.899	0.195	-0.115	0.355	1.656	1	1	0	0	NA	0.3476	-0.0709	-0.6401	-0.8170	-0.6587	-0.4643	-0.3871	-0.3960	-0.3840	-0.4183	-0.3496	-0.3707	-0.3054	-0.2849	-0.3059	-0.2955	-0.2896	-0.3219	-0.2193	-0.2435	-0.2133	-0.2393	-0.1632	-0.2251	-0.2663	-0.2326	-0.2257	-0.1324	-0.1423
946362	Salpingoeca rosetta	0	55.50	NA	NA	NA	NA	4.015	NA	45.638	52.041	0.283	0.143	0.506	1.666	0	0	0	0	NA	0.3221	-0.1033	-0.5508	-0.3725	-0.0436	0.1199	0.1925	0.1889	0.2789	0.2965	0.2785	0.2464	0.1981	0.2004	0.2302	0.1577	0.1689	0.1869	0.1689	0.1675	0.1308	0.1210	0.1753	0.1149	0.1084	0.1194	0.1036	0.1393	0.1518
96563	Pseudomonas stutzeri	0	60.60	32.0	NA	Terrestrial	NA	1.554	NA	36.057	45.319	0.351	0.338	0.607	1.866	0	0	0	0	0	1.7949	1.1803	0.3881	0.0224	-0.1109	-0.1613	-0.1867	-0.2694	-0.3248	-0.2961	-0.2607	-0.3905	-0.3743	-0.3514	-0.3817	-0.3615	-0.4060	-0.3535	-0.3605	-0.3369	-0.3729	-0.4556	-0.4045	-0.4570	-0.4096	-0.4741	-0.4092	-0.3658	-0.3679
979	Cellulophaga lytica	0	32.10	NA	NA	NA	Aerobic	1.326	NA	40.283	51.333	0.214	-0.071	0.384	1.748	1	1	0	0	NA	0.3653	-0.0494	-0.7482	-1.0396	-0.8117	-0.5279	-0.4778	-0.4939	-0.5106	-0.4508	-0.3952	-0.4279	-0.4151	-0.4023	-0.3675	-0.3109	-0.3723	-0.3272	-0.3714	-0.3249	-0.3180	-0.2875	-0.3377	-0.3244	-0.3145	-0.3348	-0.3508	-0.3397	-0.2790
983544	Lacinutrix sp. 5H-3-7-4	0	30.80	NA	NA	NA	NA	1.193	NA	38.807	51.531	0.205	-0.100	0.368	1.758	1	1	0	0	NA	0.2961	-0.0320	-0.6001	-0.8215	-0.7425	-0.5441	-0.4683	-0.4721	-0.4289	-0.4130	-0.3140	-0.3637	-0.2919	-0.3513	-0.3507	-0.3666	-0.3137	-0.2795	-0.3140	-0.2799	-0.3195	-0.3205	-0.3396	-0.2629	-0.2282	-0.2462	-0.2607	-0.2762	-0.2653
99287	Salmonella enterica subsp. enterica serovar Typhimurium str. LT2	1	51.88	37.0	NA	HostAssociated	Facultative	1.636	-0.9163	47.907	48.938	0.310	0.214	0.538	1.867	1	0	0	1	0	1.0542	0.5809	0.0096	-0.1631	-0.1466	-0.1324	-0.1621	-0.1950	-0.2419	-0.2602	-0.2383	-0.2282	-0.3033	-0.3313	-0.3123	-0.2474	-0.2500	-0.1977	-0.3304	-0.3015	-0.3599	-0.3522	-0.3112	-0.3709	-0.3735	-0.3891	-0.4253	-0.4121	-0.4168
997884	Bacteroides nordii	0	40.80	NA	NA	HostAssociated	NA	1.744	NA	53.301	54.403	0.237	0.002	0.423	NA	0	0	0	0	NA	0.5569	-0.0818	-0.8706	-0.9169	-0.6492	-0.4174	-0.3619	-0.4849	-0.4478	-0.4631	-0.4241	-0.4327	-0.3422	-0.3335	-0.3494	-0.4008	-0.3233	-0.3415	-0.3359	-0.3266	-0.2752	-0.2563	-0.2474	-0.2643	-0.2286	-0.2634	-0.2156	-0.1824	-0.1738
999415	Eggerthia catenaformis OT 569 = DSM 20559	0	32.80	NA	NA	HostAssociated	NA	0.665	NA	40.657	52.636	0.200	-0.132	0.347	1.748	1	1	0	0	NA	0.3287	-0.0413	-0.3344	-0.4025	-0.3472	-0.2983	-0.3495	-0.3465	-0.3402	-0.3252	-0.3254	-0.3598	-0.3376	-0.3319	-0.2504	-0.2069	-0.2768	-0.3675	-0.3066	-0.3730	-0.3430	-0.3025	-0.4332	-0.4518	-0.3127	-0.2294	-0.2609	-0.2594	-0.2204
[truncated: 33 more columns]
