# Supplementary material for: High-resolution modeling of the selection on local mRNA folding strength in coding sequences across the tree of life
Source: Genome Biol. 2020 Mar 9;21:63. doi: 10.1186/s13059-020-01971-y (PMC7063772; doi:10.1186/s13059-020-01971-y)
Supplement: Supplementary file 3 — Additional file 3. Processed ultrametric phylogenetic tree used for GLS regression analysis. [file 13059_2020_1971_MOESM3_ESM.nw]

((((((((((((((((((((((((((((((((((((((((((((((((((1439331:0.002116,911008:0.002116):0.004612,1006000:0.006729):5.5e-05):0.00147,316407:0.008254):0.000409):0.001511):0):0):0.001715):0):0.004264):0.003993):0.00252):0.033988,(((((((203907:0.056653):0):0):0):0):0,(903503:0.035083):0.021571):0):0):0,(((243265:0.012605):0.005056):0.002287):0.036705):0.0043):0.005176):0.004985,((((747:0.012681):0.006525):0.001634):0.009504):0.04077):0.005091):0.021679,((298386:0.032689):0.01891,((1236703:0.051598):0,388396:0.051598):0):0.046286):0.021024,((((((762983:0.045328):0.005273):0.042616):0.025692):0):0):0):0.004662,((211586:0.051866):0.022022):0.049683):0.00737):0.005608):0.029908):0.013509,((((((1055104:0.055135):0.028342):0.029476,(((((1208320:0.025579):0.035696):0.023969):0.015771):0):0.011938):0.008987):0.004058):0.019413,(((((335284:0.038533):0.008566):0.033968,(470:0.028691):0.052376):0.018494):0.045851,393595:0.145412):0):0.034553):0.014441,(1227812:0.134994):0.059413):0.009745):0.007351):0.007995,(((((243233:0.0852):0.032812):0.015605):0.015954):0.023697):0.046227):0.002326,(((((((((768671:0.03576):0.003907):0.00619):0.01399):0.01233):0.019004):0.031774):0.019995):0.008783):0.07009):0.009378,((((314278:0.090989):0.01268,187272:0.103669):0.035246):0.019077,((555778:0.137694):0.002604):0.017695):0.073208):0.00769,((((((((((1304892:0.006156):0.015465):0.032359,(155920:0.007162):0.046818):0.005597):0.005185):0.020497):0.025358):0.008385,((767434:0.033269):0.007165):0.078567):0.084493):0.014271,(((((1172194:0.069099):0.014296):0.019166):0.037365):0.039832,1033802:0.179758):0.038007):0.021125):0.025577,(((((((((((((((((365046:0.033844):0.012733):0.000662):0.005235):0.008537):0.015956):0.014142):0.017624):0.028367):0.000914,((((1208920:0.053156):7.9e-05):0.014742):0.034318):0.03572):0.005151,(((((267608:0.023318):0.031994):0.013439):0.030062):0.008622):0.035731):0.014443):0.010357):0.009293,((228410:0.106103):0.002374):0.068782):0.002108):0.004726,((((((243365:0.028838):0.066771):0.008106):0.011435):0.005859):0.007728):0.055356):0.012569):0.067807):0.024929,(743299:0.097456):0.191941):0.048077,381306:0.337474):0.062775):0.018272,(((((((((((((((((((((((((((1028800:0.022584,1033991:0.022584):0.004783):0.001756):0):0.014567):0.028791):0.000428):0.013902):0,((((((754035:0.025663):0.00462):0.007677):0.004941):0.007097):0.013691):0.023121):0.006318):0.04549,(((((((((419610:0.054666):0.001008):0.011472):0.004973):0.016072):0.016533,(((((476282:0.024582):0.002607):0.005746):0.044542):0.016699):0.010548):0.009636):0.017572):0.003569):0.003115):0.005472):0):0.007662):0.014749):0.007476,(402881:0.07735):0.096627):0.011587):0.00788,((((((573065:0.06393,633149:0.06393):0.007805):0.068982):0.000996):0.015971,314260:0.157684):0.019202):0.016557):0.024719,((((((((((314225:0.027746):0.003625):0.011655):0.017952):0.017326):0.008579):0.003554):0.008209):0.022146):0.064745):0.032625):0.015059):0.010484,(1177928:0.088919):0.154787):0.000877,((((((((((((((290633:0.02932):0.006803):0.014862,(1266844:0.033191):0.017794):0.009728):0.01815,391165:0.078863):0.011553):0.017553):0.013888):0.056593):0.00529):0):0.003896):0):0.004659):0.052287):0.009308):0.0399):0.034267,(1321371:0.328058):0):0.021337,1002672:0.349395):0.040006,156889:0.389401):0.029119):0.053271,((((((((326298:0.068503):0.043717,1177931:0.11222):0.020823):0.010919,((273121:0.081376):0.041305,(192222:0.08124):0.041441):0.02128):0.01299):0.014332):0.203341,(760142:0.121678):0.252946):0.070571,(((((1619079:0.182473):0.018238):0.015402):0.017054):0.034906):0.177121):0.026596):0.000537,(((((((243275:0.13399):0.032824):0.006049,(158189:0.134779,1307761:0.134779):0.038083):0.039381):0.100132,(526224:0.294767):0.017609):0.031606,((456481:0.192756):0.06027):0.090957):0.016616):0.11173):0,((((((522772:0.049299):0.041786):0.033093,1379858:0.124178):0.013726,(768670:0.104469):0.033435):0.004255,639282:0.14216):0.087179,(653733:0.071527):0.157812):0.242989):0,(((((((((((((((((651182:0.043792):0.000265):0.010265):0.057746):0.056172):0.003741):0.008502):0.013068):0.045742):0.012082):0.008481):0.018541,((((((289377:0.017226):0.029032):0.00503,795359:0.051289):0.072508,(667014:0.020787):0.10301):0.090939):0.054722,(((((555779:0.073672):0.053537):0.020157):0.017223):0.104869):0):0.00894):0.020714):0.007673,((((((862908:0.118064):0.016271):0.128996):0.019149,(264462:0.124913):0.157566):0.006207):0,((((1121915:0.075726):0.005874):0.017268):0.046047,398767:0.144915):0.143772):0.018098):0.01345):0,((((((((289376:0.112488):0.029263):0):0.029531):0.048781):0.016969,((((((330214:0.06286):0.026984):0.089294):0.032569,1441628:0.211707):0.011359):0.000465):0.013502):0.026376):0.017019,((((((1429439:0.013232,1429438:0.013232):0.165883):0.0416):0.020205):0.017683):0.007443):0.014381):0.039808):0.011409):0.140683):0.003676,(((((((((((349741:0.111043):0.046118):0.038643):0.046769,481448:0.242572):0.020011):0.047832,(((452637:0.071365):0.016258):0.12304,(583355:0.194728):0.015936):0.099752):0.015005,(((313628:0.182372):0.040544):0.062981):0.039524):0.056973,(((331113:0.199247):0.019561,((((765952:0.100911):0.017055):0.003199):0.070878,(218497:0.039826):0.152216):0.026765):0.06634):0.097246):0.023229,(((((1142394:0.213741):0.011417):0.041574):0.03007,((((243090:0.111336):0.017808):0.079524,(521674:0.119167):0.089501):0.01303,((575540:0.079159,886293:0.079159):0.097469):0.045069):0.075104):0.012436):0.096385):0.00259):0.012278,(((((445932:0.213538):0.040331):0.046943,(((((1408204:0.025171):0.113282):0.056885):0.029717):0.015666):0.060091):0.075075):0.016366):0.028238):0.055513):0,(((((((((((((((((((((((((((983544:0.020162):0.007802):0.005254,1046627:0.033219):0.002802,1347342:0.03602):0.007347,(641526:0.040652):0.002716):0.013785,746697:0.057153):0.020578,(((((411154:0.024632):0.006614,655815:0.031245):0.007898):0.027658,(((592029:0.066801,1189619:0.066801):0,216432:0.066801):0):0):0.006216,((398720:0.043145):0.012991):0.016881):0.004714):0.005424,((((((979:0.032793):0.008213,(886377:0.037457):0.003549):0.005735):0.00929,313596:0.056031):0.010278,(((946077:0.043294,521097:0.043294):0.002872):0.003753,((555500:0.023915,926559:0.023915):0.01152):0.014484):0.016391):0.004022):0.012824):0.008019,(402612:0.040989):0.050186):0.012868):0.042519):0.019947,926562:0.166509):0.021357,(755732:0.081078):0.106787):0.010832):0.016364,(929556:0.075163):0.139898):0.014227):0.001099,(((((((((((1189621:0.037241):0.003016):0.003277):0.005374):0.004879):0.007784):0.046495):0.015791):0.011875):0.019753):0.009888):0.065016):0.079265,((518766:0.118877):0.06549):0.125286):0.020199,((((((945713:0.066742):0.024943):0.023388):0.051692):0.023894):0.029088,(((517417:0.068414):0.009927):0.059599,517418:0.13794):0.081807):0.110105):0.029624):0.014424,((880073:0.137326):0.056408):0.180167):0.004977):0.02652):0.00705):0,((((((379066:0.019865):0.054448,861299:0.074313):0.080551):0.049267):0.061538):0.041664):0.105114):0.00683):0.023977):0.032751):0):0,(((((((((((608538:0.056504,638303:0.056504):0.044129,547144:0.100633):0.016405,224324:0.117038):0.060502,(204536:0.062061,123214:0.062061):0.115479):0.040558,(868864:0.024007,648996:0.024007):0.194091):0.069488):0.015715,((511051:0.096409):0.128505,(515635:0.008835,309799:0.008835):0.216079):0.078386):0,(((((484019:0.070554,381764:0.070554):0.031066,(243274:0.08013):0.02149):0.043341,((403833:0.102222,443254:0.102222):0.039029,(521045:0.067494,660470:0.067494):0.073757):0.00371):0.034525):0.067741):0.056072):0.01675,(((((869210:0.051697,670487:0.051697):0.018891,751945:0.070588):0.016991,504728:0.087579):0.061884,(649638:0.12716,319795:0.12716):0.022303):0.110611):0.059976):0.004828):0,(((((((525903:0.043409):0.031733,866499:0.075142):0.034118):0.044426):0.001535,580340:0.15522):0.011704,891968:0.166924):0.103687,(((((1319815:0.004766):0.039909,190304:0.044675):0.011308,572544:0.055982):0.013165):0.060629,((596323:0.048794,526218:0.048794):0.018992,519441:0.067786):0.06199):0.140835):0.054266):0.151126):0,((((((((((((((((((((((((((((1529318:0.023179):0.024447):0.000173):0,((281090:0.01281):0.021211):0.013777):0.006229):0.00571,(1292022:0.010399):0.049339):0.00787):0.007943):0.007018):0.019385):0.017109,((((288705:0.026081):0.006859):0.02457,(762948:0.044932):0.012578):0.015565):0.045987):0.012429):0.010046,((((((((743718:0.027865):0.001788):0.003921):0.006888):0.004367):0.015524):0.062687,((((((703613:0.031749,553190:0.031749):0.014849):0.01):0.066443,(548479:0.088848):0.034193):0):0):0):0.009399):0.009097):0):0.011889,266940:0.153427):0.021428,((((((196162:0.035203):0.007354):0.026298):0.049227):0.014329):0.007708):0.034736):0.003799,(((452652:0.026331):0.012709,(100226:0.023387):0.015653):0.034129,(479433:0.044329):0.02884):0.105486):0.004832):0,((((((((((405948:0.039187):0.033891):0):0):0.010716):0.030172,((((((883169:0.051808):0.030665):0):0.007984):0.014678):0.008831):0):0.011506):0.009177):0.006641,((((((((263358:0.008308):0.003913):0.014435):0.013601):0.008539):0.010051):0.038797,(446470:0.092535):0.005109):0.018963):0.024684):0.005482):0.036715):0.004535,((469371:0.036644):0.042288,(((269800:0.032957):0.005773):0.034741):0.005461):0.10909):0.015794,351607:0.203816):0.083415):0.019749,((1313172:0.123405):0.055499,(525909:0.092335):0.086569):0.128076):0.034241,(((742818:0.037666):0.033898):0.054523,(((633147:0.030751):0.021687):0.042432):0.031218):0.215133):0.017911,((((469383:0.083178):0.020253):0.045172):0.072201):0.138328):0.01939):0.009432,((((((((((((((926569:0.072198):0.041854):0.014607):0.033189):0.010131):0.049559):0.015419):0.016096,(926550:0.141618):0.111435):0.008539):0.023104,((((((765420:0.048441,324602:0.048441):0.039743):0.01006,383372:0.098243):0.027223,(316274:0.104987):0.020479):0.053878,((1129897:0.055455,479434:0.055455):0.042096,309801:0.097551):0.081794):0.011708,525904:0.191052):0.093643):0.009731,(((((((552811:0.131374,255470:0.131374):0.039778):0.024251):0.011862):0.01188):0.018613):0.035836,(485913:0.079266):0.194327):0.020834):0.013663):0.031729):0.009608,(((1303518:0.11613):0.085615,661478:0.201745):0.058721):0.088963):0.038526):0,((((((((((((((((((((((((((930946:0.039426):0.041886,203123:0.081312):0.010648):0.0281):0.012538):0):0,((((420890:0.0533):0.015031):0.00241):0.011713):0.050143):0,(((((592010:0):0.039006):0.017654):0.037222):0.001119):0.037596):0.025436,(272626:0.058125):0.099909):0,(((1280:0.039256):0.042909):0.017047):0.058822):0):0.011475):0.042284,((((((((999415:0.001537,999415:0.001537):0.041534):0.014978):0.011516):0.009187):0.093816):0.039225,(((347257:0.211793,1427984:0.211793):0,505682:0.211793):0):0):0,((((322098:0.127701,441768:0.127701):0.035515):0.007805,1033810:0.171021):0):0.040772):0):0,((491915:0.022503,235909:0.022503):0.023016):0.166273):0,(((((((((866895:0.043186):0.008659):0.009093):0.004494):0):0.001693,(((221109:0.028633):0.009918):0.006223):0.022353):0.009979):0.027172,(439292:0.085267):0.01901):0.010569):0.096946):0.009986,360911:0.221779):0.030973):0.005772,(358681:0.06142):0.197104):0.004724):0.002942):0.011553,((543302:0.077303):0.014503,1157490:0.091806):0.185938):0.029237):0,(457570:0.137057):0.169923):0,((((((((((((((585394:0.036961):0.021474):0.031588):0):0):0.013542):0.011725):0.04232,(642492:0.066747):0.090864):0.053315):0.011236):0.002175,((((((((525919:0.134605):0.009645):0.012876):0.007974):0):0.005952):0.007492):0.012028):0.033765):0.006713):0.004711):0.01273,(1209989:0.071493):0.176997):0.058491):0,(((((((((((500635:0.022224):0.018978):0.020246):0.003732):0.06331,(((910314:0.047623):0.063317):0.003028):0.014521):0.004807):0):0.001994,(1009370:0.055992):0.079298):0.011164):0.052225,((((((477974:0.107842):0.002499):0.007699):0.008592):0.007757):0.018717,(((((768706:0.055357):0.029395):0.043897):0.014597):0.007933):0.001927):0.045573):0.012339):0.095963):0.021437,((574087:0.10433):0.037224,(373903:0.092143):0.049411):0.186863):0.059537):0.08805):0.013345,(((((((((((((1165094:0.059857):0.001967):0.02229):0.020114):0.018896,((((582515:0.079866):0.028911):0.00433):0.010017):0):0.001419,(((696747:0.055289):0.018081,203124:0.07337):0.004467):0.046707):0.009686):0.01095):0.014257,(((316279:0.068516,167546:0.068516):0.00266):0.088259):0):0.009703):0.054711,251221:0.22385):0.091841):0.040058):0.1336):0.060191,(((((((((((((((((((((((((((((((((((((1618729:0.060875):0.002178):0.014942):0.003642):0.002853,(1618777:0.072653):0.011837):0.008067):0.008525):0.010541):0.005696):0.012329):0.011735):0.073765,((1618742:0.106):0.05307,1618821:0.15907):0.056078):0.021621):0.019):0.024965):0.005169):0.022705,(((((((((((((1618673:0.096586):0.00919):0.007343,(1618671:0.081811):0.031308):0.009874):0.015959):0.095778):0.021178):0.015317):0.011761):0.004874):0.009853):0.003853):0,((((((((1618841:0.01686):0.126914):0.033861):0.005659):0.023815):0.010584):0.007446):0.027497):0.04893):0.007042):0.020223):0.054099,(1618924:0.120542):0.262388):0.036212):0.008055):0):0.020263,(((1618840:0.12813):0.075114):0.044405):0.199811):0.01053):0.016516,((((((((((1619005:0.02017):0.010904):0.137015):0.031772):0.048384):0):0.014492):0.018104,(((((1618662:0.14435):0.031982):0.008096):0.047038):0.028822):0.020552):0.041117):0.035915):0.116634):0.004096,(((1618609:0.084158):0.016598):0.04328):0.334567):0):0,(1618623:0.239412):0.239191):0):0.000268,(((((((((1619029:0.083379):0.072009):0.009136):0.007888):0.016744):0.046631):0.027355):0.059493):0.017045):0.139191):0.020286):0.003748):0,((((((((((((((((((1619051:0.036091):0.108569):0.01595):0.001776):0.00501):0.022138):0.014336):0.03793):0.040924):0.019445):0.012607):0.010409):0.004594,(((((((((1618643:0.084451):0.05253):0.039482):0):0.002557):0.030344):0.05349):0.005577):0.009237):0.052111):0.005864):0.008095):0.009599):0.010261):0.028606):0.110701):0.031459,((((((((1619068:0.118016):0.007101):0.084118):0.023043):0.021366):0.084961):0.034393):0.01841):0.142956):0.009463,(((((((1618331:0.15319):0.051411):0.065929):0.089783):0.030205):0.032217):0.009479):0.111613):0.005713,(((((((((((((((((((((1618595:0.044328):0.035803):0.022758):0.008812):0.030506):0.037804):0.004131):0.032309):0.004698):0.018903):0.015542):0.072655):0.035425):0.028847):0.010682,(((((((((((1618380:0.05405):0.008267):0.041054):0.015643):0.019923):0.076033):0.081656):0.061451):0.003308):0.003727,(((((1618369:0.042661):0.111979):0.029846):0.070705):0.009748):0.100173):0.013853):0.024239):0.022195,(((((((1618443:0.063935):0.088569):0.05782):0.028379):0.058553):0.073771):0):0.054373):0.001422,(((((1618405:0.118138):0.038063):0.017523):0.09541):0.048464):0.109222):0.018744):0.032942):0.01277):0.028624):0.02964):0):0):0.45046,((((((((((((((((((((((((((((((((((436907:0.017673):0.017623,931890:0.035296):0.015716):0.002638):0.000575,(4932:0.024878):0.029347):0.008169):0.026678):0.024486):0.020615):0.049114):0.020555,284812:0.203843):0.012963):0.00416,(((((((944289:0.041772):0.002072,945553:0.043845):0.005756,578458:0.049601):0.033078,((486041:0.029068,561896:0.029068):0.053612):0):0.015099,930990:0.097778):0.033683):0.015502):0.074003):0.016404,(578462:0.045491):0.19188):0.006066,((645134:0.061367):0.039114):0.142956):0.016688):0.006404,((((((((6669:0.103632):0.028128):0.00488):0.004182):0.016452):0.010389,((400682:0.110474,45351:0.110474):0.007146,10228:0.11762):0.050043):0.016105,((946362:0.023341,946362:0.023341):0.080676,431895:0.104017):0.07975):0.013264,((595528:0.101704):0.04879):0.046537):0.069498):0.001105,(((((280463:0.171011):0.011156):0):0):0.032005,(((((508771:0.036395):0.103632,(484906:0.127876,36329:0.127876):0.01215):0.022543,353152:0.16257):0.051602,(423536:0.214172):0):0,(((44056:0.117993):0.011796,(164328:0.060218,695850:0.060218):0.069572):0.012955,(296543:0.057725,2850:0.057725):0.08502):0.071427):0):0.053463):0.008223,(((753081:0.192494):0.011676):0.003166):0.068521):0.003334,((((1257118:0.187546):0.032085):0,280699:0.219631):0,((405948:0.129737):0.027243):0.062651):0.05956):0.014619,((691883:0.222661):0.005649):0.0655):0.009649,(((((312017:0.023841):0.139441,412030:0.163282):0.085132,405948:0.248413):0.003821,352472:0.252234):0.020015):0.03121):0.01015):0.030487,(744533:0.225295):0.118801):0.03411,412133:0.378206):0.019246,905079:0.397452):0.0375,184922:0.434952):0.237319):0,(((((((((((((1502293:0.039136):0.019423,1229908:0.058558):0.020317):0.002392):0.02073):0.04407,(414004:0.136285):0.009782):0.071566):0.160809,926571:0.378442):0.082371):0.039532):0.022425):0,(1198115:0.324087):0.198682):0,(((((((1056495:0.16388):0.061874):0.063444):0,(((694429:0.084727):0.128036):0.020951):0.055483):0.019352,((583356:0.106341):0.175876):0.026332):0.074539,((((((572478:0.0623):0.005789):0.006792):0.051917):0.076603,((178306:0.044358):0.072043):0.086999):0.129448):0.05024):0.037967,374847:0.421056):0.101713):0.149502):0,((((((((((((((((((797304:0.033526):0.002584):0.019754,((797210:0.03074):0.00816):0.016965):0):0.010528):0.016988):0.035118):0.011216):0.009568):0.012047,(((((((469382:0.045467):0.022875,362976:0.068342):0.007687,(523841:0.059328):0.016701):0.016469):0.015626):0.007929):0.007048):0.028228):0.011191,(((((797114:0.066327):0.019828):0.007982):0.015535):0.012626):0.040223):0.021234,478009:0.183755):0.213629,(((((644295:0.099981):0.022376):0.008332,(867904:0.086051):0.044637):0.026895):0.073736):0.166064):0.009299):0.011703,((((521011:0.129236):0.034824,(410358:0.152987):0.011073):0.009158,(1201294:0.130861):0.042357):0.014086,28892:0.187304):0.231081):0.052391,(224325:0.086878,589924:0.086878):0.383899):0.021972,(((((1236689:0.058473):0.118693,1295009:0.177166):0.130808):0.010696):0.027395,(((333146:0.111755,263820:0.111755):0.057568,273075:0.169323):0.132025):0.044717):0.146684):0,((((((339860:0.116885,420247:0.116885):0.009701):0.02379,187420:0.150376):0.02889):0.094025,(((186497:0.065765):0.020062,1343739:0.085828):0.160054):0.02741):0.018908,(((267377:0.082881):0.039642,(243232:0.07647):0.046053):0.124437,190192:0.24696):0.04524):0.200548):0.179523):0.016034):0.021304):0.002618,(((((228908:0.326793):0.08953):0):0.047137):0.030077,(((1072681:0.134218):0.048882):0.233663):0.076772):0.218692):0.025467):0.262306);
